# Supplementary material for: Phase II prefusion non-stabilised Covid-19 mRNA vaccine randomised study
Source: Sci Rep. 2024 Jan 29;14:2373. doi: 10.1038/s41598-023-49653-6 (PMC10825165; doi:10.1038/s41598-023-49653-6)
Supplement: Supplementary file 2 — Supplementary Information 2. [file 41598_2023_49653_MOESM2_ESM.xlsx]

## Sheet: Figure 2A
		Mild	Moderate	Severe
Pain	Placebo	20
	ChulaCov19: 50 µg	75	15	1.7
Swelling	Placebo
	ChulaCov19: 50 µg	0.8
Redness	Placebo
	ChulaCov19: 50 µg	1.7
Fever	Placebo
	ChulaCov19: 50 µg
Chills	Placebo	3.3
	ChulaCov19: 50 µg	5.8
Headache	Placebo	26.7		3.3
	ChulaCov19: 50 µg	16.7	0.8	0.8
Fatique	Placebo	26.7	3.3
	ChulaCov19: 50 µg	36.7	2.5	0.8
Myalgia	Placebo	6.7	0.8
	ChulaCov19: 50 µg	3.3
Arthralgia	Placebo	13.3
	ChulaCov19: 50 µg	3.3	1.7
Vomiting	Placebo
	ChulaCov19: 50 µg
Diarrhea	Placebo	10
	ChulaCov19: 50 µg	4.2

## Sheet: Figure 2B
		Mild	Moderate	Severe
Pain	Placebo	13.3
	ChulaCov19: 50 µg	59.3	32.2	5.9
Swelling	Placebo
	ChulaCov19: 50 µg	3.4
Redness	Placebo
	ChulaCov19: 50 µg	1.7	8.5	1.7
Fever	Placebo
	ChulaCov19: 50 µg	32.2	2.5
Chills	Placebo	3.3
	ChulaCov19: 50 µg	36.4
Headache	Placebo	6.7		3.3
	ChulaCov19: 50 µg	37.3	16.9	1.7
Fatique	Placebo	6.7		3.3
	ChulaCov19: 50 µg	36.4	18.6	4.2
Myalgia	Placebo
	ChulaCov19: 50 µg	29.7	11	3.4
Arthralgia	Placebo
	ChulaCov19: 50 µg	10.2		1.7
Vomiting	Placebo
	ChulaCov19: 50 µg	3.4
Diarrhea	Placebo	6.7
	ChulaCov19: 50 µg	0.8

## Sheet: Figure 3A
	ChulaCov19					Placebo				Comirnaty
	D1	D22	D29	D50		D1	D22	D29		D1	D22	D29	D50
	10	40	1280	5120		10	10			10		20	80
	10	10	640	20480		10	10	10		10		1280	640
	10	160	640	2560		10	10	10		10		160	1280
	10	80	1280	640		10	10	10		10	20	160	20
	10	10	320	160		10	10	10		10	80	320	640
	10	10	160	2560		10	10	10		10	80	640	160
	10	10	160	1280		10	10	10		10	40	1280	2560
	10	160	2560	640		10	10	10		10	80	160	1280
	10	40	1280	640		10	10	10		10		640	1280
	10	40	640	1280		10	10	10		10	20	320	160
	10	160	640	1280		10	10	10		10	40	160	640
	10	160	640	2560		10	10	10		10	40	10	320
	10	80	1280	5120		10	10	10		10		160	320
	10	10	2560	2560		10	10	10		10	80	1280	160
	10	10	2560	320		10	10	10		10	80	1280	640
	10	40	10240	2560		10	10	10		10	40	1280	320
	10	20	320	2560		10	20	10		10		160	1280
	10	40	160	5120		10	10	10		10		320	320
	10	20	5120	320		10	10	10		10		1280	640
	10	20	20	1280		10	10	10		10	80	640	320
	10	20	5120	2560		10	10	10		10	40	1280	1280
	10	20	5120	2560		10	10	10		10		320	320
	10	160	640	1280		10	10				40	2560	1280
	10	10	10240	10240		10	10	10		10	80	320	1280
	10	160	640	160		10	10	10		10	40	320	320
	10	20	640	2560		10	10	10		10	160	640	2560
	10	10	1280	1280		10	10	10		10	320	640
	10	160	160	1280		10	10	10		10	80
	10	10	640	2560		10	10	10
	10	320	1280	320		10	10	10
	10	320	2560	640
	10	80	20480	640
	10	160	2560	320
	10	80	320	1280
	10	320	320	1280
	10	80	320	640
	10	40	1280	1280
	10	40	10240	640
	10	20	640	1280
	10	10	1280	1280
	10	40	5120	2560
	10	40	1280	320
	10	20	10240	2560
	10	40	1280	320
	10	10	640	2560
	10	80	1280	2560
	10	40	640	640
	10	10	1280	2560
	10	160	320	1280
	10	10	1280	640
	10	80	10240	1280
	10	80	160	2560
	10	320	2560	5120
	10	320	320	320
	10	20	320	1280
	10	20	320	2560
	10	20	2560	5120
	10	10	160	320
	10	10240	5120	1280
	10	10	640	2560
	10	80	80	1280
	10	20	5120	2560
	10	10	640	160
	10	20	320	2560
	10	10	1280	2560
	10	20	320	80
	10	10	40	1280
	10	20	160	5120
	10	10	2560	1280
	10	640	40	1280
	10	80	2560	160
	10	10	1280	1280
	10	10	320	160
	10	10	5120	640
	10	20	1280	10240
	10	20	160	1280
	10	10	5120	1280
	10	640	5120	320
	10	40	640	2560
	10	40	1280	320
	10	320	1280	1280
	10	20	640	2560
	10	10	2560	640
	10	40	1280	640
	10	160	20	2560
	10	10	640	640
	10	20	20	5120
	10	320	160	320
	10	40	10240	1280
	10	160	320	2560
	10	80	1280	2560
	10	160	640	1280
	10	320	640	1280
	10	10	5120	1280
	10	160	5120	2560
	10	10	320	10240
	10	640	1280	5120
	10	20	640	640
	10	80	320	2560
	10	160	10240	5120
	10	10	640	5120
	10	20	1280	5120
	10	320	320	2560
	10	10	1280	1280
	10	10	1280	640
	10	80	2560	640
	10	20	1280	640
	10	640	640	1280
	10	80	2560	640
	10	160	320	5120
	10	20	80	1280
	10	10	5120	2560
	10	40	40	10240
	10	40	1280	640
	10	40	10240	1280
	10	40	10	2560

## Sheet:  Figure 3B
	ChulaCov19					Placebo		Comirnaty
	D29	D50	D112	D202		D29		D29	D50	D202
	3033.68	1129.02	152.24	42.95		14.78		252.82	57.64	77.37
	232.47	205.14	120.83	40.09					0.1	38.17
	772.34	795.2	369.69	39.65				798.88		0.46
	411.61	629.04	155.44					1065.83	682.19
	603.63	202.28		40.09				1288.03	317.65	66.95
	316.39	965.47	45.4	31.56				1893.05	579.33	38.46
	197.63	457.21	76.04	19.54				468.67	508.89	74.54
	4491.1	909.43	172.02	41.93				319.47	130.61
	282.96	611.34	73.43					128.13	612.46	40.22
	756.93	665.13	143.1	55.31				586.9	231.12	38.42
	921.94	247.11	105.5	45.36				135.77	72.76
	442.19	297.55	230.94	37.71				822.09	343.28
	785.56	2078.45	56.11					611.07	422.43
	2715.08	1103.74	55.41					604.63	855.91	31.96
	577.89	197.79	133.08							45.62
	2076.83	1452.66	57.61	52.94		2.7		326.34	327.85	36.03
	952.8	1155.46	104.69					209.38	230.18	42.16
	125.22	1268.47	117.04	0.61				169.51	480.75	14.88
	998.83	661.06	42.95	36.54		1.64		258.11	277.24	42.51
	14.03	117.35	54.63	46.51		1.6		1709.66	1285.43
	2816.02	1314.99	33.59	784.83				1606.22	1094.59	38.37
	517.63	773.39	130.54	504.96				13.26	93.06	39.25
	457.4	1723.55		39.83				684.18	576.59	38.95
	1862.1	1956.67	159.8	49.1		50.72		720.39	574.23	37.42
	176.49	7.18	83.31	42.31				702.31	338.95
	542.68	756.98	93.35	404.96		71.88		1025.49	643.66
	4492.38	1740.18	269.97	29.31				2147.86	837.57
	427.32	1038.2	90.66	38.15		17.35		382.41	266.88
	598.11	1953.64	36.8	36.39
	1064.84	1843.3	344.06
	5216.44	625.91	93.01	36.85
	7090.77	816.06	157.12
	1075.4	563.47	108.92	65.06
	559.75	1031.99	67.43	425
	814.8	393.33	35.32	53.08
	315.69	484.19	86.88	40.62
	3099.62	764.89	79.54	2.54
	8122.29	799.01	154.23
	913.58	3135.7	98.44
	536.27	2061.2	175.57
	1720.32	499.88	37.16	43.21
	2710.81	1005.81
	6709.14	1501.51	97.59	56.96
	1952.94	964.64	116.65	34.81
	3982.51	2923.91	119.58
	854.84	1413.5	158.55	47.14
	1944.65	265.53	83.73	39.42
	358.65	743.96	39.96	60.96
	523.22	769.48	122.83
	431.94	628.16	379.12	55.1
	1541.43	836	74.17	36.25
	243.07	883.74	341.27
	2499.1	4711.42	154.32
	1082.58	115.87	83.29	37.64
	300.95	1114.84	43.24
	221.54	828.3	126.41	49.4
	2450.07	1051.33	109.36
	666.12	295.43	175.03	40.31
	424.11	1112.81	0.2
	2617.58	447.93	80.58	1656.68
	221.11	1546.65	111.32	40.03
	2769.84	778.95		38.67
	2739.74	133.28	120.75
	562.48	2708.54	254.86
	346.6	450.31	78.19	86.08
	610.35	355.88	138.38
	269.82	748.76	65.25	39.64
	202.16	1732.04	95.96
	375.65	3122.3
		1008.53	135.03	85.17
	445.81	103.72	136.88	37.01
	1096.77	2401.49	396.33
	1078.9	529.49	49.24	66.94
	1855.36	462.59	149.15	38.53
	1084.9	1674.66	2.94	43.24
	589.44	2887.64	186.58	39.73
	5917.04	1691.17	0.67	50.04
	3573.74	139.29	184.83
	807.24	2885.92	365.73	1.97
	1879.4	774.08	47.94
	900.26	614.74	25.22	39.21
	313.31	2227.93	197.8
	1261.41	714.45
	1218.67	335.7	36.07	54.8
	48.01	650.61	83.83
	1428.35	739.78	198.34	81.88
		2832.45	65.48
	62.11	1289.27	158.52
	3586.68	610.54	101.72	35.45
	687.22	722.7	128.46	45
	3048.69	1233.08	136.08
	3193.7	1472.49	75.5
	744.25	792.65	4.34
	4067.46	575.29	43.2	49.14
	355.48	1728.73	66.85
	742.75	1045.8	22.46	87.15
	279.55	1310.54	144.01	39.48
	900.04	569.34
	194.85	588.87	6.35
	1538.86	531.04	62.84
	1262.71	277	159.62
	1766.29	1457.65	100.04
	286.5	1185.58	115.82
	2088.44	578.18	157.75
	1131.43	313.68	185.98
	1194.97	196.05	139.15
	1553.74	306.89	38.63
	479.69	840.25	40.11
	3184.12	761.35	109.17
	21.37	678.79	47.61
	801.79	829.03	280.89
	769.61	1179.02	44.05
	323.74	1306.04
	4489.02	556.16	64.1
	2775.15	658.72	115.19
	565.53	1627.89	119.1

## Sheet: Figure 3C
	ChulaCov19								Placebo				Comitnaty
	D1	D22	D29	D50	D112	D50	D202		D1	D22	D29		D1	D22	D29	D50	D202
	1.1	307.5	1877	18053.7	4636.5	18053.7	2010.2		2	1.1	1.9		0.5	270.4	9701.9	4368.9	1418.9
	2.1	907.1	8426.3	15252	1899.5	15252	171.197		1.4	1	1.6		2.7	3.9	3.7	671.3	1186
	3.9	1342.5	3836	14886.3	1548	14886.3	1587.8		2.3	3.2	4.2		0.8	514.3	12009.2		145.7
	0.3	1215.7	7802.6	16526.5	1473.7	16526.5	678.697		1.8	2	2.6		3.6	810.6	11622	18095.9	280.9
	3.8	352.6	3970.2	12725.8	2168.7	12725.8	697		0.7	2	1.7		1.7	1793.9	28087.4	15632.2	1830.8
	3.2	1714.4	8636.9	14998.6	3326.5	14998.6	312.303		1.9	2.4	1.9		3.3	2834.3	31497.2	19920.4	1148.6
	2.3	3406.5	34791.6	23787.5	4395.4	23787.5	1827.2		2.8	0.3	3.3		1.7	1725.5	13479.8	18706.2	2357.6
	2	7346.5	15959.2	8905	4756.4	8905	1100		1.7	0.4	2.1		1.4	640.1	4724.1	4069.9	766.8
	12.2	1070.7	16084.3	24613.9	2675.7	24613.9	1909.3		1.8	1.6	3.3		4.2	233.4	1176.1	6467.3	682.3
	0	535.4	27497.3	19224.6	3311	19224.6	1111.9		53.9	2.2	1.4		1.9	1108	14937.9	10406	2296.7
	0.8	293.1	2027.2	8772.7	2796.7	8772.7	1015.9		1.4	0	1.4		2.4	242.8	3466.3	2665.5	717.5
	1.6	2359.5	22327.8	23423.6	1923.1	23423.6	602		2	2.8	5		19.5	1579.4	13262.6	10622.8	742.8
	2	158.7	1332.7	4722.3	3709.9	4722.3	550.303		0.3	0	0.5		4.1	804.3	10386.4	11063	1514.8
	0.5	1653.1	62846	59841.6	2933.4	59841.6	445.599		0.5	0.7	1.7		1.6	827.1	4733.6	15443.7	1025.9
	11.3	920.4	4781.5	30882	2880.3	30882	1115.2		0	0	1.4		5	2733.5			1124.8
	1.2	4128.7	46571	32177.5	4350.3	32177.5	606.803		5	6.6	6.6		1.4	599.8	22140.8	16242.8	552.1
	0	442.6	3456	4628.2	5723.1	4628.2	791.099		2.6	2.1	3.6		2.1	418.1	2961.4	6781.7	1283
	0	352.7	8573.2	14505.4	7715.8	14505.4	2158.8		1.5	0.7	1.7		4.5	304.5	3315	8190	738.9
	2.6	806.1	7833.4	12924	6013.1	12924	815.803		4	4	4.1		3.3	237.9	1736.5	3824.4	1687.1
	4.6	547	20618.7	20797.7	4115.2	20797.7	691.697		2.9	2.9	2.7		3.3	1580.8	18779.8	22749.2	1468.5
	1.6	1292	5560	11478.4	3164.9	11478.4	51092		2.9	2.1	0.8		1.4	1013.1	23778.5	19703.1	2389.7
	0.6	1219.1	5864	13594.5	968	13594.5	705.697		1.1	2.2	2.4		4.1	40.9	596.1	1073.4	1759.7
	0	757.6	27179.6	44527.4	3114.5	44527.4	1648.6		1.1	1.2	0		1.9	279	7963.4	10822.9	326.2
	3.7	1823.4	5565.5	11557.8	2294.8	11557.8	827.599		3.3	2.7	4.5		3	2611.8	14891.4	9332.4	691.4
	1.1	1342	20588.4	15787.5	6374.6	15787.5	1493.1		4	3.4	4.1		2.6	703.6	25151	19153.3
	3.2	1435.9	21489.5	22245.4	6877.4	22245.4	599.303		2.6	3.3	3.3		1.2	4735.3	18943	15187.4
	3.3	350.8	5425.2	9188	2300.1	9188	577.901		16.7	16.7	19.5		1.7	1129.1	30226.7	15702
	1.9	1377.7	12476.6	11288.6	2378.5	11288.6	497.197		1.5	0.9	3		4.9	1307.8	7664.1	7106.4
	9.5	351.7	17234	20261.6	2586.5	20261.6	1210.7		0.5	1.7	1.2
	0.6	224.7	7630.2	8338.8	2823.1	8338.8	1144.1		1.5	2.4	4.9
	1.9	5100.2	9995.7	23258.7	1747	23258.7	1177.8
	3.6	886.9	11393.4	16629.5	1887.8	16629.5	472.5
	2.5	1965	41983.1	28085.5	3156.3	28085.5	1467.1
	0	250.2	2258.9	6422.4	1640.6	6422.4	15456.3
	1.9	759.9	11879	13360.3	2190.7	13360.3	597.5
	2.6	1337.5	13475.8	14661.4	2745.2	14661.4	1587
	1.6	1399.7	20661.4	18528.8	4203.4	18528.8	546.303
	2.7	360.2	6017.2	6299.7	1205.8	6299.7	1204.4
	0.7	1541	30696.5	27059.5	2937.2	27059.5	536.5
	3.2	1385.7	1105.4	5335.7	2193.7	5335.7	3907.8
	1.8	366.5	20364.8	19477	2340.2	19477	664.099
	1.4	485.4	4660	25388.8	3918.7	25388.8	525.099
	0.5	12870.7	27274.2	50104.3	2404.8	50104.3	694.599
	0.3	61	1066.4	4868.7	3251.2	4868.7	1113.2
	1.9	443.3	4570.3	6641.8	4591.6	6641.8	812.099
	0.2	376.9	3274.5	5002.6	5393.4	5002.6	902
	0.8	549.8	5672.9	6118.8	8925.5	6118.8	488.803
	1.2	436.3	10231.5	6149.6	1192.2	6149.6	1360.5
	1.6	8027.5	52225.6	32956.9	3790	32956.9	1666.3
	0.4	1305	30166.1	26235.4	4008.9	26235.4	466.5
	1.2	56.4	339.1	14679	4693	14679	553.099
	0.6	4904.9	9368.5	31106.6	4415.9	31106.6	171.197
	0	3903.2	12338.7	17571.8	811.099	17571.8	1079
	6.7	418.6	6122.7	7877.6	5290.3	7877.6	765.697
	1.5	1343.4	12969.9	12071.5	3847.8	12071.5	1003.6
	3.6	1780.1	58616.7	35489	1632.2	35489	670.099
	0.7	558.9	24936.9	33120.3	3081.4	33120.3	435
	1.9	328.5	10378.8	13177.9	5525	13177.9	696.599
	0	157.8	2303.7	7805.3	3150.1	7805.3	344.197
	1.7	425.2	10314.5	12814.6	5779	12814.6	890.803
	0.4	2819.3	23662.6	20726.1	2051.9	20726.1	1363.7
	1	185.8	678.8	5251	8231	5251	3375.3
	2.9	6028.4	52172.2	33372.7	2703.2	33372.7	710.697
	5.2	1697.1	5875.9	47273.6	5521.8	47273.6	1445.1
	0.3	783.4	4477.7	9900	5124.6	9900	543.599
	1.4	394.2	7115.3	16633.2	2476.9	16633.2	880
	1.7	950.2	45086.6	29978.3	1131.1	29978.3	1766.4
	1.1	407.7	2034.7	16513.2	3625.2	16513.2	1880.8
	0	1392.8	14826.6	22762.4	4440.3	22762.4	1554
	3.1	535	6842.1	14024.8	715.099	14024.8	1256
	0.5	456.5	5799.6	25873.5	4191.2	25873.5	688.5
	0.7	389	12068.2	15167.5	6309.7	15167.5	477
	0.8	165	4388.1	12791.5	4674.5	12791.5	840.901
	0.9	678.7	13916.7	12353.6	7029.2	12353.6	726.803
	1.5	6528.7	12421.5	25607.1	2681.8	25607.1	1891.2
	18.3	886.5	9503.5	17947.4	1102.5	17947.4	1209.2
	3.3	404.2	4803.9	8450.2	1565.5	8450.2	1975.7
	2	579.6	6957.5	9431.2	615.401	9431.2	978.303
	2.8	447.8	1327.9	2472.5	1613.5	2472.5	25028.4
	0	35	280.5	5392.5	4260.1	5392.5	722.303
	0.3	600.4	3848.4	11677.8	1437.4	11677.8	1691
	1.6	2815.4	28021.5	22165.5	3656	22165.5	754.197
	0.3	2413	24897.2	24708.8	8495	24708.8	9772.7
	1.7	826.1	8558.4	8672.7	1167.8	8672.7	1169.9
	2.1	2380.4	8845.2	23208.4	3098.7	23208.4	855.197
	0.8	6069.6	7989.8	23638.3	1090.1	23638.3	580.803
	3.4	664.6	9111.2	19314.1	2121.9	19314.1	1331.4
	2.1	455.7	13125.4	12451.4	1368.3	12451.4	1748
	0	2555.4	44839.7	38778.8	1992.3	38778.8	487
	1.3	231.1	9039.9	16382.2	4374	16382.2	2353.2
	0.6	1909.4	8254.4	12524.9	1104.6	12524.9	786.803
	3.7	2522.6	39115.2	27077.8	6655.2	27077.8	1054.9
	0	3639.8	40117.9	34587.3	4270	34587.3	10098.4
	0.6	1824.9	41617.2	37678.9	7352.7	37678.9	877.099
	1.1	490	4144.6	10166.4	3179.7	10166.4	811.303
	0	673.1	4884	7450.2	7398.6	7450.2	256.901
	3.8	177.2	12989.5	26944.6	2171.9	26944.6	1267.4
	1.3	784.1	44609.8	30363.5	1803.9	30363.5
	2.6	1500.7	8850.2	27412.4	1343.1	27412.4
	1.6	2256.4	22018.1	28197.5	1994.5	28197.5
	0.9	1618.4	2574	15841.4	2892.1	15841.4
	3.1	1124	45587.5	47549.4	5928.3	47549.4
	1.4	799.1	20608	25045.2	3473.8	25045.2
	1.6	585	9015.8	17976.7	2549.7	17976.7
	0.9	1117.3	7257.2	18416.9	6197.4	18416.9
	0.4	946.8	10423.4	20193.8	5726	20193.8
	0.3	3005.9	42120.1	24876.7	3752.2	24876.7
	0	221.8	2961.6	3695.6	3419.4	3695.6
	1.3	848	3023	7507.6	3077.3	7507.6
	6.3	1383.1	55698.8	36924.3	5103.3	36924.3
	1.5	746.9	1450.4	21818.3	2923	21818.3
	0	217.5	412.1	19442	5865.1	19442
	2.4	528.7	18459.9	17697.9	6598.6	17697.9
	0.5	3152	10606.5	19613.5	5241.4	19613.5
	0	2275.3	9504.1	15145.4	3178.9	15145.4
	0.7	534.1	4286.5	12757	12757	12757

## Sheet: Figure 4A
	ChulaCov19					Comirnaty
	D29	D50	D112	D202		D29	D50	D202
	2176	1318	654	634		230	6	54
	1994	2582	22	588		340	34	58
	2218	630	322	378		356	54	96
	3078	128	286	578		370	54	96
	2350	1008	1290	100		376	64	104
	3042	1074	246	282		384	98	140
	3616	174	620	164		532	104	212
	2150	1004	8	2084		534	158	278
	1092	1318	162	250		552	206	296
	3574	1544	160	750		598	208	368
	2404	870	222	152		744	226	490
	2620	180	50	120		838	246	504
	2716	1300	80	450		882	270
	2306	456	24	194		892	274
	482	798	56	128		998	322
	1308	1844	756	604		1132	374
	652	1210	466	192		1142	432
	1836	404	30	198		1254	442
	2726	706	314	398		1284	454
	2180	876	726	690		1414	462
	2402	56	180	518		1428	506
	824	256	86	472		1510	564
	3444	224	296	252		1560	640
	2102	900	524	264		1604	748
	2106	78	66	290		1764	938
	1902	710	20	66		1916	1430
	2140	580	72	42		2172
	1830	308		442
	1900	906	116	146
	2500	2096	300	86
	3710	144	270	336
	1906	638	344	670
	1528	1300	450	386
	1792	328	598	908
	3386	1286		170
	2154	1736	856	234
	1522	718	846	184
	1574	1384	310	506
	1788	1966	916	450
	2078	634	184	446
	2216	888	24	132
	3262	348	188	236
	2254	238		182
	2560	3006	24	64
	2136	800	126	564
	1820	1428		146
	1810	742	160	214
	952	522	16	184
	1014	674		90
	480	290	112	78
	3714	1100	140
	2958	204	8
	1154	718	62
	2134	1086	166
	1308	984	362
	1510	320	1730
	1196	716	104

## Sheet: Figure 4B
	D22	D29	D50	D112	D202
	Geometric mean
PsVNT-50	NA	855	649	84	47
Micro-VNT50	42	858	1367	NA	NA
Anti-RBD-IgG	871	9083	15931	3088	1040
T cell-IFN-gamma	NA	1918	770	159	261

## Sheet: Suppl Fig S1
	D29			D29			D50			D50
	ChulaCov19			Comirnaty			ChulaCov19			Comirnaty
	D614G	Omicron		D614G	Omicron		D614G	Omicron		D614G	Omicron
	167	10		2152	35		241	10		138	10
	3213	151		394	10		1197	60		12	10
	791	10		10	10		1478	10		432	10
	793	13		855	10		568	10		872	10
	256	10		1041	10		951	27		528	14
	3440	195		1298	31		1693	177		993	17
	250	24		3506	46		235	13		696	10
	7112	47		713	10		2213	28		197	10
	5515	28		327	10		4288	16		783	20
	350	145		189	10		410	38		423	17
	53	10		492	14		1479	20		92	10
	490	10		115	10		741	10		574	10
	581	10		686	10		359	10		1191	32
	4584	460					1830	200		505	16
	113	10		519	18		150	10		1463	10
	457	10		243	10		1005	19
	248	10					206	10		359	15
	1690	10		617	26		2431	10		517	10
	292	10		167	10		548	10		422	10
	369	10		238	10		1235	10		338	13
	1457	19		87	10		968	15		2092	35
	2360	17		1162	31		1324	11		1085	16
	754	22		2065	20		734	13		67	10
	732	20		21	10		1859	24		469	10
	2258	17		325	10		2335	10		659	10
	697	13		766	11		874	10		540	10
	160	16		615	69		131	10		1079	10
	633	19		1027	13		570	42		924	15
	2055	42		1698	15		1636	25		225	10
	207	10		184	10		960	10

## Sheet: Suppl Fig S2
	ChulaCov19								Placebo				Comirnaty
	D1	D22	D29	D50	D112	D50	D202		D1	D22	D29		D1	D22	D29	D50	D202
	14.42	39.05	96.26	97.03	89.76	97.03	89.03		4.18	13.12	17.99		17.99	35.24	96.89	94.09	70.17
	9.1	77.51	81.37	95.92	92.6	95.92	83.62		2.44	4.81	11.43		11.43	57.94	94.38	88.12	15.9
	12.87	42.7	63.51	96.91	95.61	96.91	89.98		0	15.55	10.81		10.81	78.01	95.69	59.03	75.81
	2.68	48.58	97.71	96.98	77.9	96.98	77.34		7.48	16.38	3.42		3.42	89.58	97.49	97.39	91.58
	6.69	69.11	95.39	96.68	96.51	96.68	91.65		9.97	12.8	15.29		15.29	68.25	90.73	94.41	89.78
	10.4	61.67	77.59	97.2	84.15	97.2	68.7		0	13.47	5.88		5.88	64.59	97.55	93.39	86.09
	9.47	26.69	96.76	97.03	93.34	97.03	96.73		16.06	15.29	5.13		5.13	58.21	96.34	97.02	68.44
	9.17	95.34	96.76	95.92	93.56	95.92	93.79		17.28	16.16					97.22	95.52	80.21
	12.15	60.19	96.91	95.75	94.72	95.75	72.81		7.75	17.6	6.62		6.62	73.6	96.67	86.68	86.33
	13.55	50.75	95.87	91.55	82.53	91.55	73.05		7.31	14.88	10.54		10.54	32.41	97.27	95.1	76.71
	14.54	50.92	97.36	96.85	88.54	96.85	94.61		0	17.01	8.45		8.45	65.47	95.85	95.34	86.84
	12.89	70.42	76.26	96.42	93.24	96.42	80.87		18.74	13.86	3.49		3.49	70.05	97.6	97.44	79.33
	16.17	55.58	65.09	96.73	94.67	96.73	48.09		15.14	9.85	19.29		19.29	65.74	28.37	97.12	90.7
	5.4	88.12	89.09	96.55	85.29	96.55	86.76		16.57	16.51	1.14		1.14	80.74	97.16	96.86	79.24
	0	47.36	97.31	97.15	96.03	97.15	86.92		6	14.43	4.26		4.26	77.09	97.38	97.03	79.4
	10.96	64.8	97.16	95.98	95.29	95.98	27.74		7.23	14.47	12.45		12.45	92.31	93.24	95.31	91.89
	14.92	65.46	97.31	96.8	91.14	96.8	41.97		0	16.6	0.53		0.53	42.55	97.05	95.58	91.41
	17.2	75.11	97.63	97.32	96.02	97.32	87.68		1.77	18.12	16.88		16.88	24.88	87.51	97.23	52.35
	14.46	46.31	91.34	94.99	89.27	94.99	96.66		0	2.37	10.68		10.68	57.28	95.96	96.64	82.51
	0	38.66	86.45	95.57	89.92	95.57	94.03		0	18.25	10.82		10.82	85.27	94.98	97.44	90.94
	15.86	72.9	97.51	95.92	95.07	95.92	80.3		2.72	15.38	18.43		18.43	82.54	76.27	95.51	95.01
	2.56	71.76	90.32	95.98	94.47	95.98	13.28		0	16.29	5.71		5.71	85.6	70.76	96.91	42.93
	13.7	79.12	96.04	93.72	94.96	93.72	88.47		4.11	18.6	4.41		4.41	34.64	97.6	86.04	73.36
	4.64	79.25	90.59	97.32	96.26	97.32	91.89		6.6	17.12	12.92		12.92	91.38	94.33	97.39	74.5
	14.69	88.47	85.76	85.93	88.95	85.93	47.14		12.02	19.16	16.98		16.98	6.44	85.32	97.44
	13.32	78.07	96.26	96.91	93.34	96.91	96.65		10.81	10.03	15.53		15.53	72.39	96.84	91.53
	16.21	49.05	93.2	97.03	92.13	97.03	66.24		14.38	11.42	17.2		17.2	71.9	92.96
	2.72	53.97	97.31	93.84	95.69	93.84	72.86		0	0
	0	49.27	85.39	96.04	93.96	96.04	77.11		10.81	14.03	12.31		12.31	55.48
	1.49	63.8	95.25	97.3	92.85	97.3	88.07		12.79	17.16	0		0	69.89
	0	62.85	97.26	94.12	95.53	94.12	55.33
	5.59	51.1	88.84	96.27	92.6	96.27	50.88
	7.75	78.55	98.05	96.92	86.35	96.92	84.26
	12.26	67.07	59.24	96.86	94.15	96.86	91.49
	9.9	47.71	97.58	97.17	91.87	97.17	79.49
	9.29	55.19	97.72	97.05	88.13	97.05	44.44
	9.9	82.25	97.21	97.03	87.4	97.03	90.11
	4.87	82.86	91.68	94.41	94.88	94.41	75.99
	10.52	88.91	94.92	96.21	94.64	96.21	65.26
	12.67	53.36	97.91	93.09	74.88	93.09	79.49
	12.67	35.78	93.95	95.48	95.12	95.48	64.15
	13.9	52.14	93.92	96.67	96.26	96.67	60.49
	15.96	65.06	96.26	97.09	87.81	97.09	84.98
	9.39	50.05	91.73	95.05	91.55	95.05	77.11
	12.26	70.46	96.88	95.57	76.59	95.57	80.76
	9.7	80.03	97.81	97.24	68.55	97.24	84.02
	5.26	59.54	93.68	83.1	95.12	83.1	95.5
	16.06	60.37	96.93	94.16	89.76	94.16	91.26
	15.55	85.77	95.87	92.02	94.52	92.02	63.96
	15.75	71.63	97.21	94.6	96.03	94.6	58.43
	9.59	88.86	84.5	97.32	94.39	97.32	96.66
	14.21	28.43	93.86	97.17	90.57	97.17	96
	12.18	87.34	82.22	96.55	96.42	96.55	69.92
	6.01	90.73	96.91	97.09	91.87	97.09	79.16
	4.48	94.43	96.42	97.2	91.3	97.2	87.36
	12.06	79.25	97.71	97.09	96.1	97.09	80.76
	14.01	90.17	97.26	97.24	91.57	97.24	71.31
	17.5	65.33	77.54	97.09	36.17	97.09	56.03
	17.12	88.6	95.47	94	93.66	94	67.63
	2.75	80.81	91.19	97.03	86.83	97.03	78.7
	17.88	87.91	97.56	97.03	92.36	97.03	69.32
	17.88	53.75	97.01	97.09	92.44	97.09	73.21
	16.16	62.32	97.86	96.1	92.36	96.1	68.37
	16.57	49.71	91.11	93.77	80.82	93.77	96.57
	14.76	86.56	94.79	96.27	95.53	96.27	63.3
	0.53	44.57	93.67	95.85	95.37	95.85	73.53
	11.87	67.59	95.87	97.15	76.76	97.15	88.63
	18.65	82.47	97.51	88.93	86.02	88.93	91.99
	16.36	94.3	97.53	93.59	94.23	93.59	61.91
	17.29	63.28	97.35	97.55	92.13	97.55	72.54
	6.84	47.13	95.58	96.62	95.61	96.62	52.54
	5.66	66.3	93.95	96.62	93.82	96.62	93.95
	11.64	67.75	47.67	85.87	95.95	85.87	77.66
	2.66	89.85	95.47	96.36	95.86	96.36	77.44
	2.89	60.86	97.49	97.2	94.47	97.2	73.52
	7.15	41.11	93.97	97.2	96.1	97.2	85.61
	1.82	68.29	97.81	95.86	80.76	95.86	89.54
	15.98	28.79	97.71	97.05	92.93	97.05	86.72
	6.77	79.03	97.31	97.61	96.18	97.61	50.95
	7.84	55.24	96.61	96.74	94.72	96.74	96.74
	2.51	56.33	98.05	96.85	95.37	96.85	75.73
	0	69.06	95.37	97.03	80.17	97.03	68.53
	0.77	75.76	97.36	96.1	91.39	96.1	91.89
	0	52.07	95.62	97.15	94.72	97.15	82.91
	0	35.67	93.48	95.54	90.41	95.54	79.97
	5.17	65.8	96.22	96.36	94.8	96.36	84.66
	0	27.2	97.3	96.42	92.6	96.42	93.88
	0.42	87.72	94.23	96.36	87.84	96.36	62.48
	0	68.34	97.81	96.5	89.76	96.5	60.85
	0	98.01	93.72	93.53	95.37	93.53	93.56
	0	34.45	97.58	96.91	94.44	96.91	67.01
	0	82.74	84.97	97.09	95.77	97.09	88.24
	0	91.48	96.88	97.15	81.23	97.15	95.26
	0	71.73	92.73	95.67	87.73	95.67	64.53
	0	42.42	96.7	92.66	84.18	92.66	88.31
	0	70.33	86.55	96.98	94.15	96.98	65.67
	0	96.96	95.17	96.36	96.5	96.36	92.07
	0	74.59	90.23	95.69	93.17	95.69
	0	88.67	96.56	96.33	81.39	96.33
	0	56.74	91.88	96.21	96.02	96.21
	0	85.73	96.91	92.19	96.59	92.19
	0	37.08	97.31	96.33	93.08	96.33
	0	73.5	96.51	97.3	94.56	97.3
	0	92.12	97.49	92.9	95.04	92.9
	0	79.93	97.66	97.2	94.88	97.2
	0	31.64	94.65	97.11	90.41	97.11
	0	74.59	95.86	96.27	94.15	96.27
	0	87.9	96.26	97.38	89.52	97.38
	0.06	43.37	97.56	97.32	94.56	97.32
	0	85.01	94.14	96.67	95.45	96.67
	0	36.23	94.17	96.8	96.1	96.8
	0	86.55	97.81	96.21	96.03	96.21
	0	67.34	97.53	95.73	94.47	95.73
	0	83.83	94.67	96.29	95.86	96.29
	0	60.77	94.83	97.09	95.37	97.09
	16.13	52.25	95.81	95.35		95.35
