# Supplementary material for: Phase II prefusion non-stabilised Covid-19 mRNA vaccine randomised study
Source: Sci Rep. 2024 Jan 29;14:2373. doi: 10.1038/s41598-023-49653-6 (PMC10825165; doi:10.1038/s41598-023-49653-6)
Supplement: Supplementary file 3 — Supplementary Information 3. [file 41598_2023_49653_MOESM3_ESM.xlsx]

## Sheet: ChulaCov19&Placebo_overall
random_id	AETERM	AETERM_SP	AEONGO	AESEV	AEREL	AESER	start_date	VISDAT_D01	VISDAT_D22	VISDAT_D50	Arm	related	solid	max_grade
RA-002	Injection site pain		end	1	5	0	2021-08-26	2021-08-26	.	2021-10-14	ChulaCOV19	1	1	1
RA-003	Chills/Rigors		end	1	5	0	2021-09-16	2021-08-26	2021-09-16	2021-10-14	ChulaCOV19	1	1	1
RA-004	Fatigue		end	1	5	0	2021-08-26	2021-08-26	2021-09-21	.	Placebo	1	1	1
RA-005	Myalgia (muscle pain)		end	1	4	0	2021-08-26	2021-08-26	2021-09-16	2021-10-14	ChulaCOV19	1	1	1
RA-006	Injection site pain		end	1	5	0	2021-09-16	2021-08-26	2021-09-16	2021-10-14	ChulaCOV19	1	1	1
RA-007	Injection site pain		end	1	5	0	2021-08-26	2021-08-26	2021-09-16	2021-10-14	ChulaCOV19	1	1	1
RA-008	Other	anemia	ongoing	1	3	0	2021-09-23	2021-08-26	2021-09-16	.	Placebo	1	0	1
RA-009	Injection site pain		end	1	5	0	2021-09-16	2021-08-26	2021-09-16	2021-10-14	ChulaCOV19	1	1	1
RA-010	Injection site pain		end	1	5	0	2021-09-16	2021-08-26	2021-09-16	2021-10-14	ChulaCOV19	1	1	1
RA-011	Fatigue		end	3	5	0	2021-09-16	2021-08-26	2021-09-16	2021-10-14	ChulaCOV19	1	1	3
RA-012	Myalgia (muscle pain)		end	1	4	0	2021-09-17	2021-08-26	2021-09-16	2021-10-14	ChulaCOV19	1	1	1
RA-013	Injection site pain		end	1	5	0	2021-08-26	2021-08-26	.	2021-10-14	ChulaCOV19	1	1	1
RA-014	Fatigue		end	3	5	0	2021-09-16	2021-08-26	2021-09-16	.	Placebo	1	1	3
RA-015	Other	anemia	end	1	3	0	2021-09-02	2021-08-26	2021-09-16	2021-10-14	ChulaCOV19	1	0	1
RA-016	Redness		end	2	5	0	2021-09-20	2021-08-26	2021-09-16	2021-10-14	ChulaCOV19	1	1	2
RA-017	Fatigue		end	2	5	0	2021-09-17	2021-08-26	2021-09-16	2021-10-14	ChulaCOV19	1	1	2
RA-018	Injection site pain		end	3	5	0	2021-09-16	2021-08-26	2021-09-16	2021-10-14	ChulaCOV19	1	1	3
RA-019	Fatigue		end	2	5	0	2021-09-17	2021-08-26	2021-09-16	2021-10-14	ChulaCOV19	1	1	2
RA-021	Diarrhoea		end	1	3	0	2021-09-17	2021-08-26	2021-09-16	.	Placebo	1	1	1
RA-022	Fatigue		end	1	4	0	2021-09-17	2021-08-26	2021-09-16	2021-10-14	ChulaCOV19	1	1	1
RA-023	Injection site pain		end	2	5	0	2021-08-26	2021-08-26	2021-09-16	2021-10-14	ChulaCOV19	1	1	2
RA-024	Injection site pain		end	1	5	0	2021-09-16	2021-08-26	2021-09-16	2021-10-15	ChulaCOV19	1	1	1
RA-025	Fatigue		end	3	5	0	2021-08-26	2021-08-26	2021-09-16	2021-10-14	ChulaCOV19	1	1	3
RA-027	Fatigue		end	2	5	0	2021-09-16	2021-08-26	2021-09-16	2021-10-14	ChulaCOV19	1	1	2
RA-028	Injection site pain		end	2	5	0	2021-08-26	2021-08-26	2021-09-16	2021-10-14	ChulaCOV19	1	1	2
RA-029	Injection site pain		end	3	5	0	2021-09-16	2021-08-26	2021-09-16	2021-10-14	ChulaCOV19	1	1	3
RA-030	Injection site pain		end	2	5	0	2021-09-16	2021-08-26	2021-09-16	2021-10-14	ChulaCOV19	1	1	2
RA-031	Arthralgia (joint pain)		end	1	3	0	2021-08-29	2021-08-27	2021-09-17	.	Placebo	1	1	1
RA-032	Headache		end	2	5	0	2021-09-18	2021-08-27	2021-09-17	2021-10-15	ChulaCOV19	1	1	2
RA-033	Fever		end	2	5	0	2021-09-17	2021-08-27	2021-09-17	2021-10-15	ChulaCOV19	1	1	2
RA-034	Injection site pain		end	2	5	0	2021-09-17	2021-08-27	2021-09-17	2021-10-15	ChulaCOV19	1	1	2
RA-035	Headache		end	2	5	0	2021-09-17	2021-08-27	2021-09-17	2021-10-15	ChulaCOV19	1	1	2
RA-036	Injection site pain		end	2	5	0	2021-09-17	2021-08-27	2021-09-17	2021-10-15	ChulaCOV19	1	1	2
RA-037	Injection site pain		end	1	5	0	2021-09-17	2021-08-27	2021-09-17	2021-10-15	ChulaCOV19	1	1	1
RA-038	Injection site pain		end	1	5	0	2021-08-28	2021-08-27	2021-09-17	2021-10-15	ChulaCOV19	1	1	1
RA-039	Diarrhoea		end	1	3	0	2021-09-19	2021-08-27	2021-09-17	.	Placebo	1	1	1
RA-040	Injection site pain		end	1	5	0	2021-09-17	2021-08-27	2021-09-17	2021-11-04	ChulaCOV19	1	1	1
RA-041	Injection site pain		end	1	5	0	2021-08-27	2021-08-27	2021-09-17	.	Placebo	1	1	1
RA-042	Fatigue		end	1	4	0	2021-08-27	2021-08-27	2021-09-17	2021-10-15	ChulaCOV19	1	1	1
RA-043	Fatigue		end	1	4	0	2021-09-18	2021-08-27	2021-09-17	2021-10-15	ChulaCOV19	1	1	1
RA-044	Injection site pain		end	2	5	0	2021-08-27	2021-08-27	2021-09-17	2021-10-15	ChulaCOV19	1	1	2
RA-045	Injection site pain		end	1	5	0	2021-08-27	2021-08-27	2021-09-17	2021-10-15	ChulaCOV19	1	1	1
RA-046	Injection site pain		end	2	5	0	2021-09-17	2021-08-27	2021-09-17	2021-10-15	ChulaCOV19	1	1	2
RA-047	Injection site pain		end	1	5	0	2021-09-17	2021-08-27	2021-09-17	2021-10-15	ChulaCOV19	1	1	1
RA-049	Injection site pain		end	2	5	0	2021-09-17	2021-08-27	2021-09-17	2021-10-15	ChulaCOV19	1	1	2
RA-050	Injection site pain		end	1	5	0	2021-09-17	2021-08-27	2021-09-17	2021-10-15	ChulaCOV19	1	1	1
RA-051	Injection site pain		end	2	5	0	2021-09-17	2021-08-27	2021-09-17	2021-10-15	ChulaCOV19	1	1	2
RA-052	Myalgia (muscle pain)		end	2	5	0	2021-09-18	2021-08-27	2021-09-17	2021-10-15	ChulaCOV19	1	1	2
RA-053	Other	blood bicarbonate decreased	end	1	3	0	2021-09-17	2021-08-27	2021-09-17	2021-10-15	ChulaCOV19	1	0	1
RA-054	Fatigue		end	1	5	0	2021-09-17	2021-08-27	2021-09-17	.	Placebo	1	1	1
RA-055	Headache		end	2	5	0	2021-09-18	2021-08-27	2021-09-17	2021-10-15	ChulaCOV19	1	1	2
RA-056	Other	increased ggt	end	1	3	0	2021-09-24	2021-08-27	2021-09-17	2021-10-15	ChulaCOV19	1	0	1
RA-057	Injection site pain		end	3	5	0	2021-09-17	2021-08-27	2021-09-17	2021-10-15	ChulaCOV19	1	1	3
RA-058	Chills/Rigors		end	1	3	0	2021-08-27	2021-08-27	2021-09-17	.	Placebo	1	1	1
RA-059	Headache		end	1	4	0	2021-08-28	2021-08-27	2021-09-17	2021-10-15	ChulaCOV19	1	1	1
RA-060	Myalgia (muscle pain)		end	2	4	0	2021-09-17	2021-08-27	2021-09-17	2021-10-15	ChulaCOV19	1	1	2
RA-061	Injection site pain		end	1	5	0	2021-09-20	2021-08-30	2021-09-20	2021-10-18	ChulaCOV19	1	1	1
RA-062	Injection site pain		end	1	5	0	2021-08-30	2021-08-30	2021-09-20	2021-10-18	ChulaCOV19	1	1	1
RA-063	Myalgia (muscle pain)		end	2	4	0	2021-09-20	2021-08-30	2021-09-20	2021-10-18	ChulaCOV19	1	1	2
RA-064	Other	hyperuricemia	ongoing	1	3	0	2021-09-27	2021-08-30	2021-09-20	.	Placebo	1	0	1
RA-065	Fatigue		end	2	5	0	2021-09-20	2021-08-30	2021-09-20	2021-10-18	ChulaCOV19	1	1	2
RA-066	Myalgia (muscle pain)		end	3	5	0	2021-09-20	2021-08-30	2021-09-20	2021-10-18	ChulaCOV19	1	1	3
RA-067	Injection site pain		end	1	5	0	2021-09-20	2021-08-30	2021-09-20	2021-10-18	ChulaCOV19	1	1	1
RA-068	Injection site pain		end	3	5	0	2021-09-20	2021-08-30	2021-09-20	2021-10-18	ChulaCOV19	1	1	3
RA-069	Other	rash left arm,pruritus	end	2	5	0	2021-09-10	2021-08-30	2021-09-20	2021-10-18	ChulaCOV19	1	0	2
RA-070	Injection site pain		end	1	5	0	2021-08-30	2021-08-30	2021-09-20	.	Placebo	1	1	1
RA-071	Headache		end	1	5	0	2021-08-30	2021-08-30	2021-09-20	.	Placebo	1	1	1
RA-072	Headache		end	2	5	0	2021-09-21	2021-08-30	2021-09-20	2021-10-18	ChulaCOV19	1	1	2
RA-073	Fatigue		end	2	4	0	2021-09-20	2021-08-30	2021-09-20	2021-10-18	ChulaCOV19	1	1	2
RA-074	Other	ggt increased	end	1	3	0	2021-09-20	2021-08-30	2021-09-20	2021-10-18	ChulaCOV19	1	0	1
RA-075	Myalgia (muscle pain)		end	3	4	0	2021-09-21	2021-08-30	2021-09-20	2021-10-18	ChulaCOV19	1	1	3
RA-076	Injection site pain		end	2	5	0	2021-09-20	2021-08-30	2021-09-20	2021-10-18	ChulaCOV19	1	1	2
RA-077	Myalgia (muscle pain)		end	2	5	0	2021-09-20	2021-08-30	2021-09-20	2021-10-18	ChulaCOV19	1	1	2
RA-078	Other	anemia	end	1	3	0	2021-09-20	2021-08-30	2021-09-20	.	Placebo	1	0	1
RA-079	Injection site pain		end	2	5	0	2021-08-30	2021-08-30	2021-09-20	2021-10-18	ChulaCOV19	1	1	2
RA-080	Injection site pain		end	2	5	0	2021-08-30	2021-08-30	2021-09-20	2021-10-18	ChulaCOV19	1	1	2
RA-081	Other	cpk increased	ongoing	2	3	0	2021-10-18	2021-08-30	2021-09-20	2021-10-18	ChulaCOV19	1	0	2
RA-082	Arthralgia (joint pain)		end	1	3	0	2021-08-31	2021-08-30	2021-09-20	.	Placebo	1	1	1
RA-083	Other	rash left arm	end	2	5	0	2021-09-09	2021-08-30	2021-09-20	2021-10-20	ChulaCOV19	1	0	2
RA-084	Fatigue		end	2	3	0	2021-09-20	2021-08-30	2021-09-20	2021-10-18	ChulaCOV19	1	1	2
RA-085	Other	alt increased	end	3	3	0	2021-09-27	2021-08-30	2021-09-20	2021-10-18	ChulaCOV19	1	0	3
RA-086	Headache		end	2	5	0	2021-08-30	2021-08-30	2021-09-20	2021-10-18	ChulaCOV19	1	1	2
RA-087	Injection site pain		end	2	5	0	2021-09-20	2021-08-30	2021-09-20	2021-10-18	ChulaCOV19	1	1	2
RA-088	Injection site pain		end	2	5	0	2021-08-30	2021-08-30	2021-09-20	2021-10-18	ChulaCOV19	1	1	2
RA-089	Other	decreased neutrophil count	ongoing	1	3	0	2021-09-06	2021-08-30	2021-09-20	.	Placebo	1	0	1
RA-090	Fatigue		end	1	5	0	2021-08-30	2021-08-30	2021-09-20	2021-10-18	ChulaCOV19	1	1	1
RA-091	Headache		end	1	3	0	2021-09-04	2021-08-31	2021-09-21	.	Placebo	1	1	1
RA-092	Fatigue		end	1	4	0	2021-09-22	2021-08-31	2021-09-21	2021-10-19	ChulaCOV19	1	1	1
RA-093	Injection site pain		end	1	5	0	2021-08-31	2021-08-31	2021-09-21	2021-10-19	ChulaCOV19	1	1	1
RA-094	Redness		end	2	5	0	2021-09-26	2021-08-31	2021-09-21	2021-10-19	ChulaCOV19	1	1	2
RA-095	Fatigue		end	3	5	0	2021-09-21	2021-08-31	2021-09-21	2021-10-19	ChulaCOV19	1	1	3
RA-096	Headache		end	2	5	0	2021-09-21	2021-08-31	2021-09-21	2021-10-19	ChulaCOV19	1	1	2
RA-097	Injection site pain		end	1	5	0	2021-09-21	2021-08-31	2021-09-21	2021-10-19	ChulaCOV19	1	1	1
RA-098	Other	cpk increased	end	1	3	0	2021-09-21	2021-08-31	2021-09-21	.	Placebo	1	0	1
RA-099	Redness		end	2	5	0	2021-09-22	2021-08-31	2021-09-21	2021-10-19	ChulaCOV19	1	1	2
RA-100	Injection site pain		end	1	5	0	2021-08-31	2021-08-31	2021-09-21	2021-10-19	ChulaCOV19	1	1	1
RA-101	Fatigue		end	1	5	0	2021-09-21	2021-08-31	2021-09-21	.	Placebo	1	1	1
RA-102	Other	ggt increased	ongoing	2	3	0	2021-09-28	2021-08-31	2021-09-21	2021-10-19	ChulaCOV19	1	0	2
RA-103	Injection site pain		end	1	5	0	2021-09-21	2021-08-31	2021-09-21	2021-10-19	ChulaCOV19	1	1	1
RA-104	Injection site pain		end	2	5	0	2021-09-21	2021-08-31	2021-09-21	2021-10-19	ChulaCOV19	1	1	2
RA-105	Myalgia (muscle pain)		end	1	5	0	2021-09-22	2021-08-31	2021-09-21	2021-10-19	ChulaCOV19	1	1	1
RA-106	Injection site pain		end	2	5	0	2021-08-31	2021-08-31	2021-09-21	2021-10-19	ChulaCOV19	1	1	2
RA-107	Injection site pain		end	1	5	0	2021-08-31	2021-08-31	2021-09-21	2021-10-19	ChulaCOV19	1	1	1
RA-108	Headache		end	3	3	0	2021-09-06	2021-08-31	2021-09-21	2021-10-19	ChulaCOV19	1	1	3
RA-109	Redness		end	2	5	0	2021-09-23	2021-08-31	2021-09-21	2021-10-19	ChulaCOV19	1	1	2
RA-110	Injection site pain		end	1	5	0	2021-09-21	2021-08-31	2021-09-21	.	Placebo	1	1	1
RA-111	Fatigue		end	1	5	0	2021-08-31	2021-08-31	2021-09-21	2021-10-19	ChulaCOV19	1	1	1
RA-112	Injection site pain		end	2	5	0	2021-08-31	2021-08-31	2021-09-21	2021-10-19	ChulaCOV19	1	1	2
RA-113	Injection site pain		end	3	5	0	2021-09-21	2021-08-31	2021-09-21	2021-10-19	ChulaCOV19	1	1	3
RA-114	Fatigue		end	1	4	0	2021-08-31	2021-08-31	2021-09-21	.	Placebo	1	1	1
RA-115	Headache		end	1	4	0	2021-09-22	2021-08-31	2021-09-21	2021-10-19	ChulaCOV19	1	1	1
RA-116	Myalgia (muscle pain)		end	2	5	0	2021-09-01	2021-08-31	2021-09-21	2021-10-19	ChulaCOV19	1	1	2
RA-117	Injection site pain		end	1	5	0	2021-09-21	2021-08-31	2021-09-21	2021-10-19	ChulaCOV19	1	1	1
RA-118	Other	hyperuricemia	end	1	3	0	2021-09-07	2021-08-31	2021-09-21	.	Placebo	1	0	1
RA-119	Headache		end	2	4	0	2021-09-22	2021-08-31	2021-09-21	2021-10-19	ChulaCOV19	1	1	2
RA-120	Fatigue		end	3	5	0	2021-09-22	2021-08-31	2021-09-21	2021-10-19	ChulaCOV19	1	1	3
RA-121	Other	rash left arm	end	3	5	0	2021-09-13	2021-09-01	2021-09-22	2021-10-18	ChulaCOV19	1	0	3
RA-122	Redness		end	2	5	0	2021-09-28	2021-09-01	2021-09-22	2021-10-18	ChulaCOV19	1	1	2
RA-123	Fatigue		end	1	5	0	2021-09-22	2021-09-01	2021-09-22	2021-10-18	ChulaCOV19	1	1	1
RA-124	Other	maculopapular rash	end	1	3	0	2021-09-06	2021-09-01	2021-09-22	.	Placebo	1	0	1
RA-125	Redness		end	3	5	0	2021-09-27	2021-09-01	2021-09-22	2021-10-18	ChulaCOV19	1	1	3
RA-126	Injection site pain		end	1	5	0	2021-09-01	2021-09-01	2021-09-22	2021-10-18	ChulaCOV19	1	1	1
RA-127	Myalgia (muscle pain)		end	2	5	0	2021-09-23	2021-09-01	2021-09-22	2021-10-18	ChulaCOV19	1	1	2
RA-128	Injection site pain		end	2	5	0	2021-09-01	2021-09-01	2021-09-22	2021-10-18	ChulaCOV19	1	1	2
RA-129	Myalgia (muscle pain)		end	1	5	0	2021-09-01	2021-09-01	2021-09-22	.	Placebo	1	1	1
RA-130	Injection site pain		end	2	5	0	2021-09-01	2021-09-01	2021-09-22	2021-10-18	ChulaCOV19	1	1	2
RA-131	Injection site pain		end	2	5	0	2021-09-22	2021-09-01	2021-09-22	2021-10-18	ChulaCOV19	1	1	2
RA-132	Headache		end	1	5	0	2021-09-01	2021-09-01	2021-09-22	.	Placebo	1	1	1
RA-133	Fatigue		end	2	5	0	2021-09-23	2021-09-01	2021-09-22	2021-10-18	ChulaCOV19	1	1	2
RA-134	Headache		end	2	5	0	2021-09-23	2021-09-01	2021-09-22	2021-10-18	ChulaCOV19	1	1	2
RA-135	Fatigue		end	1	5	0	2021-09-23	2021-09-01	2021-09-22	2021-10-18	ChulaCOV19	1	1	1
RA-136	Injection site pain		end	1	5	0	2021-09-22	2021-09-01	2021-09-22	2021-10-19	ChulaCOV19	1	1	1
RA-137	Fatigue		end	1	5	0	2021-09-01	2021-09-01	2021-09-22	2021-10-19	ChulaCOV19	1	1	1
RA-138	Headache		end	1	5	0	2021-09-03	2021-09-01	2021-09-22	2021-10-19	ChulaCOV19	1	1	1
RA-139	Redness		end	3	5	0	2021-09-26	2021-09-01	2021-09-22	2021-10-19	ChulaCOV19	1	1	3
RA-140	Headache		end	1	4	0	2021-09-02	2021-09-01	2021-09-22	.	Placebo	1	1	1
RA-142	Injection site pain		end	2	5	0	2021-09-01	2021-09-01	2021-09-22	2021-10-19	ChulaCOV19	1	1	2
RA-143	Injection site pain		end	2	5	0	2021-09-01	2021-09-01	2021-09-22	2021-10-19	ChulaCOV19	1	1	2
RA-144	Redness		end	2	5	0	2021-09-29	2021-09-01	2021-09-22	2021-10-19	ChulaCOV19	1	1	2
RA-145	Injection site pain		end	1	5	0	2021-09-01	2021-09-01	2021-09-22	2021-10-19	ChulaCOV19	1	1	1
RA-146	Injection site pain		end	1	5	0	2021-09-22	2021-09-01	2021-09-22	2021-10-19	ChulaCOV19	1	1	1
RA-147	Injection site pain		end	1	5	0	2021-09-22	2021-09-01	2021-09-22	2021-10-19	ChulaCOV19	1	1	1
RA-148	Injection site pain		end	1	5	0	2021-09-22	2021-09-01	2021-09-22	2021-10-19	ChulaCOV19	1	1	1
RA-149	Injection site pain		end	2	5	0	2021-09-01	2021-09-01	2021-09-22	2021-10-19	ChulaCOV19	1	1	2
RA-150	Other	alt increased	ongoing	1	3	0	2021-09-22	2021-09-01	2021-09-22	.	Placebo	1	0	1
RA-032	Injection site pain		end	1	5	0	2021-08-27	2021-08-27	2021-09-17	2021-10-15	ChulaCOV19
RA-033	Injection site pain		end	2	5	0	2021-09-17	2021-08-27	2021-09-17	2021-10-15	ChulaCOV19
RA-033	Myalgia (muscle pain)		end	1	5	0	2021-09-18	2021-08-27	2021-09-17	2021-10-15	ChulaCOV19
RA-033	Fatigue		end	1	5	0	2021-08-27	2021-08-27	2021-09-17	2021-10-15	ChulaCOV19
RA-033	Injection site pain		end	1	5	0	2021-08-27	2021-08-27	2021-09-17	2021-10-15	ChulaCOV19
RA-033	Arthralgia (joint pain)		end	1	4	0	2021-09-18	2021-08-27	2021-09-17	2021-10-15	ChulaCOV19
RA-033	Other	pruritus	end	2	4	0	2021-09-22	2021-08-27	2021-09-17	2021-10-15	ChulaCOV19
RA-033	Other	maculopapular rash	end	1	4	0	2021-09-22	2021-08-27	2021-09-17	2021-10-15	ChulaCOV19
RA-033	Fever		end	2	5	0	2021-09-17	2021-08-27	2021-09-17	2021-10-15	ChulaCOV19
RA-033	Headache		end	1	5	0	2021-09-17	2021-08-27	2021-09-17	2021-10-15	ChulaCOV19
RA-033	Chills/Rigors		end	1	5	0	2021-09-17	2021-08-27	2021-09-17	2021-10-15	ChulaCOV19
RA-033	Fatigue		end	1	5	0	2021-09-17	2021-08-27	2021-09-17	2021-10-15	ChulaCOV19
RA-034	Injection site pain		end	1	5	0	2021-08-28	2021-08-27	2021-09-17	2021-10-15	ChulaCOV19
RA-034	Fatigue		end	2	5	0	2021-09-17	2021-08-27	2021-09-17	2021-10-15	ChulaCOV19
RA-034	Myalgia (muscle pain)		end	2	5	0	2021-09-17	2021-08-27	2021-09-17	2021-10-15	ChulaCOV19
RA-034	Injection site pain		end	2	5	0	2021-09-17	2021-08-27	2021-09-17	2021-10-15	ChulaCOV19
RA-035	Injection site pain		end	1	5	0	2021-09-17	2021-08-27	2021-09-17	2021-10-15	ChulaCOV19
RA-035	Myalgia (muscle pain)		end	1	3	0	2021-09-18	2021-08-27	2021-09-17	2021-10-15	ChulaCOV19
RA-035	Other	rash	end	1	3	0	2021-08-29	2021-08-27	2021-09-17	2021-10-15	ChulaCOV19
RA-035	Fever		end	1	5	0	2021-09-18	2021-08-27	2021-09-17	2021-10-15	ChulaCOV19
RA-035	Headache		end	2	5	0	2021-09-17	2021-08-27	2021-09-17	2021-10-15	ChulaCOV19
RA-035	Arthralgia (joint pain)		end	1	5	0	2021-09-18	2021-08-27	2021-09-17	2021-10-15	ChulaCOV19
RA-035	Chills/Rigors		end	1	4	0	2021-09-17	2021-08-27	2021-09-17	2021-10-15	ChulaCOV19
RA-035	Fatigue		end	1	5	0	2021-09-18	2021-08-27	2021-09-17	2021-10-15	ChulaCOV19
RA-036	Myalgia (muscle pain)		end	1	4	0	2021-09-18	2021-08-27	2021-09-17	2021-10-15	ChulaCOV19
RA-036	Other	maculopapular rash at lt. deltoid size 8cm (covid arm)	end	1	5	0	2021-09-04	2021-08-27	2021-09-17	2021-10-15	ChulaCOV19
RA-036	Fever		end	1	4	0	2021-09-18	2021-08-27	2021-09-17	2021-10-15	ChulaCOV19
RA-036	Injection site pain		end	2	5	0	2021-09-17	2021-08-27	2021-09-17	2021-10-15	ChulaCOV19
RA-036	Headache		end	1	4	0	2021-09-18	2021-08-27	2021-09-17	2021-10-15	ChulaCOV19
RA-036	Headache		end	1	3	0	2021-09-02	2021-08-27	2021-09-17	2021-10-15	ChulaCOV19
RA-036	Injection site pain		end	1	5	0	2021-08-27	2021-08-27	2021-09-17	2021-10-15	ChulaCOV19
RA-037	Injection site pain		end	1	5	0	2021-08-27	2021-08-27	2021-09-17	2021-10-15	ChulaCOV19
RA-037	Injection site pain		end	1	5	0	2021-09-17	2021-08-27	2021-09-17	2021-10-15	ChulaCOV19
RA-038	Injection site pain		end	1	5	0	2021-09-17	2021-08-27	2021-09-17	2021-10-15	ChulaCOV19
RA-038	Fatigue		end	1	4	0	2021-08-27	2021-08-27	2021-09-17	2021-10-15	ChulaCOV19
RA-038	Injection site pain		end	1	5	0	2021-08-28	2021-08-27	2021-09-17	2021-10-15	ChulaCOV19
RA-038	Fatigue		end	1	4	0	2021-09-17	2021-08-27	2021-09-17	2021-10-15	ChulaCOV19
RA-039	Headache		end	1	4	0	2021-09-19	2021-08-27	2021-09-17	.	Placebo
RA-039	Diarrhoea		end	1	3	0	2021-09-19	2021-08-27	2021-09-17	.	Placebo
RA-039	Diarrhoea		end	1	3	0	2021-08-28	2021-08-27	2021-09-17	.	Placebo
RA-040	Injection site pain		end	1	5	0	2021-09-17	2021-08-27	2021-09-17	2021-11-04	ChulaCOV19
RA-040	Injection site pain		end	1	5	0	2021-08-27	2021-08-27	2021-09-17	2021-11-04	ChulaCOV19
RA-041	Injection site pain		end	1	5	0	2021-08-27	2021-08-27	2021-09-17	.	Placebo
RA-042	Injection site pain		end	1	5	0	2021-09-17	2021-08-27	2021-09-17	2021-10-15	ChulaCOV19
RA-042	Headache		end	1	3	0	2021-09-18	2021-08-27	2021-09-17	2021-10-15	ChulaCOV19
RA-042	Fatigue		end	1	3	0	2021-09-18	2021-08-27	2021-09-17	2021-10-15	ChulaCOV19
RA-042	Arthralgia (joint pain)		end	1	3	0	2021-09-18	2021-08-27	2021-09-17	2021-10-15	ChulaCOV19
RA-042	Headache		end	1	4	0	2021-08-27	2021-08-27	2021-09-17	2021-10-15	ChulaCOV19
RA-042	Chills/Rigors		end	1	3	0	2021-09-18	2021-08-27	2021-09-17	2021-10-15	ChulaCOV19
RA-042	Fatigue		end	1	4	0	2021-08-27	2021-08-27	2021-09-17	2021-10-15	ChulaCOV19
RA-042	Other	elevated total billirubin	end	1	3	0	2021-09-17	2021-08-27	2021-09-17	2021-10-15	ChulaCOV19
RA-042	Injection site pain		end	1	5	0	2021-08-27	2021-08-27	2021-09-17	2021-10-15	ChulaCOV19
RA-043	Injection site pain		end	1	5	0	2021-09-17	2021-08-27	2021-09-17	2021-10-15	ChulaCOV19
RA-043	Fatigue		end	1	4	0	2021-09-18	2021-08-27	2021-09-17	2021-10-15	ChulaCOV19
RA-044	Headache		end	2	5	0	2021-09-18	2021-08-27	2021-09-17	2021-10-15	ChulaCOV19
RA-044	Chills/Rigors		end	1	5	0	2021-09-18	2021-08-27	2021-09-17	2021-10-15	ChulaCOV19
RA-044	Arthralgia (joint pain)		end	1	5	0	2021-09-18	2021-08-27	2021-09-17	2021-10-15	ChulaCOV19
RA-044	Redness		end	2	5	0	2021-09-20	2021-08-27	2021-09-17	2021-10-15	ChulaCOV19
RA-044	Injection site pain		end	2	5	0	2021-08-27	2021-08-27	2021-09-17	2021-10-15	ChulaCOV19
RA-044	Injection site pain		end	2	5	0	2021-09-17	2021-08-27	2021-09-17	2021-10-15	ChulaCOV19
RA-044	Myalgia (muscle pain)		end	2	5	0	2021-09-18	2021-08-27	2021-09-17	2021-10-15	ChulaCOV19
RA-044	Fever		end	1	5	0	2021-09-18	2021-08-27	2021-09-17	2021-10-15	ChulaCOV19
RA-044	Fatigue		end	2	5	0	2021-09-17	2021-08-27	2021-09-17	2021-10-15	ChulaCOV19
RA-044	Fatigue		end	1	5	0	2021-08-27	2021-08-27	2021-09-17	2021-10-15	ChulaCOV19
RA-045	Injection site pain		end	1	5	0	2021-08-27	2021-08-27	2021-09-17	2021-10-15	ChulaCOV19
RA-045	Injection site pain		end	1	5	0	2021-09-17	2021-08-27	2021-09-17	2021-10-15	ChulaCOV19
RA-045	Diarrhoea		end	1	3	0	2021-08-28	2021-08-27	2021-09-17	2021-10-15	ChulaCOV19
RA-046	Myalgia (muscle pain)		end	1	5	0	2021-09-19	2021-08-27	2021-09-17	2021-10-15	ChulaCOV19
RA-046	Headache		end	1	5	0	2021-09-18	2021-08-27	2021-09-17	2021-10-15	ChulaCOV19
RA-046	Fatigue		end	1	5	0	2021-08-27	2021-08-27	2021-09-17	2021-10-15	ChulaCOV19
RA-046	Injection site pain		end	2	5	0	2021-08-27	2021-08-27	2021-09-17	2021-10-15	ChulaCOV19
RA-046	Injection site pain		end	2	5	0	2021-09-17	2021-08-27	2021-09-17	2021-10-15	ChulaCOV19
RA-046	Fatigue		end	1	5	0	2021-09-19	2021-08-27	2021-09-17	2021-10-15	ChulaCOV19
RA-047	Chills/Rigors		end	1	4	0	2021-09-18	2021-08-27	2021-09-17	2021-10-15	ChulaCOV19
RA-047	Myalgia (muscle pain)		end	1	4	0	2021-09-18	2021-08-27	2021-09-17	2021-10-15	ChulaCOV19
RA-047	Headache		end	1	4	0	2021-09-18	2021-08-27	2021-09-17	2021-10-15	ChulaCOV19
RA-047	Fatigue		end	1	4	0	2021-09-17	2021-08-27	2021-09-17	2021-10-15	ChulaCOV19
RA-047	Fatigue		end	1	5	0	2021-08-27	2021-08-27	2021-09-17	2021-10-15	ChulaCOV19
RA-047	Injection site pain		end	1	5	0	2021-08-27	2021-08-27	2021-09-17	2021-10-15	ChulaCOV19
RA-047	Other	increased ggt	end	1	3	0	2021-09-03	2021-08-27	2021-09-17	2021-10-15	ChulaCOV19
RA-047	Injection site pain		end	1	5	0	2021-09-17	2021-08-27	2021-09-17	2021-10-15	ChulaCOV19
RA-047	Arthralgia (joint pain)		end	1	4	0	2021-09-18	2021-08-27	2021-09-17	2021-10-15	ChulaCOV19
RA-049	Other	increased alt	end	1	3	0	2021-09-06	2021-08-27	2021-09-17	2021-10-15	ChulaCOV19
RA-049	Arthralgia (joint pain)		end	1	5	0	2021-09-18	2021-08-27	2021-09-17	2021-10-15	ChulaCOV19
RA-049	Myalgia (muscle pain)		end	1	5	0	2021-09-18	2021-08-27	2021-09-17	2021-10-15	ChulaCOV19
RA-049	Headache		end	1	5	0	2021-09-18	2021-08-27	2021-09-17	2021-10-15	ChulaCOV19
RA-049	Injection site pain		end	2	5	0	2021-09-17	2021-08-27	2021-09-17	2021-10-15	ChulaCOV19
RA-049	Fever		end	1	5	0	2021-09-18	2021-08-27	2021-09-17	2021-10-15	ChulaCOV19
RA-049	Chills/Rigors		end	1	5	0	2021-09-18	2021-08-27	2021-09-17	2021-10-15	ChulaCOV19
RA-049	Fatigue		end	1	5	0	2021-09-17	2021-08-27	2021-09-17	2021-10-15	ChulaCOV19
RA-049	Other	increased ggt	ongoing	1	3	0	2021-09-06	2021-08-27	2021-09-17	2021-10-15	ChulaCOV19
RA-049	Fatigue		end	1	5	0	2021-08-27	2021-08-27	2021-09-17	2021-10-15	ChulaCOV19
RA-049	Injection site pain		end	1	5	0	2021-08-27	2021-08-27	2021-09-17	2021-10-15	ChulaCOV19
RA-050	Injection site pain		end	1	5	0	2021-09-17	2021-08-27	2021-09-17	2021-10-15	ChulaCOV19
RA-050	Fever		end	1	4	0	2021-09-18	2021-08-27	2021-09-17	2021-10-15	ChulaCOV19
RA-050	Fatigue		end	1	4	0	2021-09-17	2021-08-27	2021-09-17	2021-10-15	ChulaCOV19
RA-050	Injection site pain		end	1	5	0	2021-08-28	2021-08-27	2021-09-17	2021-10-15	ChulaCOV19
RA-050	Fatigue		end	1	3	0	2021-08-27	2021-08-27	2021-09-17	2021-10-15	ChulaCOV19
RA-051	Other	erythema left deltoid	end	1	3	0	2021-09-03	2021-08-27	2021-09-17	2021-10-15	ChulaCOV19
RA-051	Fatigue		end	1	4	0	2021-09-18	2021-08-27	2021-09-17	2021-10-15	ChulaCOV19
RA-051	Injection site pain		end	1	5	0	2021-08-27	2021-08-27	2021-09-17	2021-10-15	ChulaCOV19
RA-051	Chills/Rigors		end	1	4	0	2021-09-18	2021-08-27	2021-09-17	2021-10-15	ChulaCOV19
RA-051	Other	itching left deltoid	end	1	3	0	2021-09-03	2021-08-27	2021-09-17	2021-10-15	ChulaCOV19
RA-051	Myalgia (muscle pain)		end	1	4	0	2021-09-18	2021-08-27	2021-09-17	2021-10-15	ChulaCOV19
RA-051	Headache		end	1	4	0	2021-09-18	2021-08-27	2021-09-17	2021-10-15	ChulaCOV19
RA-051	Injection site pain		end	2	5	0	2021-09-17	2021-08-27	2021-09-17	2021-10-15	ChulaCOV19
RA-051	Other	paresthesia (lip of lt. fingers)	end	1	4	0	2021-08-27	2021-08-27	2021-09-17	2021-10-15	ChulaCOV19
RA-051	Fever		end	1	5	0	2021-09-18	2021-08-27	2021-09-17	2021-10-15	ChulaCOV19
RA-051	Other	maculopapular rash at face (perioral+eyelids)	end	1	4	0	2021-08-29	2021-08-27	2021-09-17	2021-10-15	ChulaCOV19
RA-051	Other	pain left deltoid	end	2	3	0	2021-09-03	2021-08-27	2021-09-17	2021-10-15	ChulaCOV19
RA-052	Arthralgia (joint pain)		end	1	5	0	2021-09-18	2021-08-27	2021-09-17	2021-10-15	ChulaCOV19
RA-052	Fatigue		end	2	5	0	2021-09-17	2021-08-27	2021-09-17	2021-10-15	ChulaCOV19
RA-052	Other	decrease blood bicarbonate	end	1	3	0	2021-09-17	2021-08-27	2021-09-17	2021-10-15	ChulaCOV19
RA-052	Injection site pain		end	2	5	0	2021-08-27	2021-08-27	2021-09-17	2021-10-15	ChulaCOV19
RA-052	Injection site pain		end	2	5	0	2021-09-17	2021-08-27	2021-09-17	2021-10-15	ChulaCOV19
RA-052	Chills/Rigors		end	1	5	0	2021-09-17	2021-08-27	2021-09-17	2021-10-15	ChulaCOV19
RA-052	Myalgia (muscle pain)		end	2	5	0	2021-09-18	2021-08-27	2021-09-17	2021-10-15	ChulaCOV19
RA-052	Headache		end	1	5	0	2021-09-18	2021-08-27	2021-09-17	2021-10-15	ChulaCOV19
RA-053	Injection site pain		end	1	5	0	2021-09-17	2021-08-27	2021-09-17	2021-10-15	ChulaCOV19
RA-053	Injection site pain		end	1	5	0	2021-08-27	2021-08-27	2021-09-17	2021-10-15	ChulaCOV19
RA-053	Other	blood bicarbonate decreased	end	1	3	0	2021-09-17	2021-08-27	2021-09-17	2021-10-15	ChulaCOV19
RA-053	Fatigue		end	1	4	0	2021-09-17	2021-08-27	2021-09-17	2021-10-15	ChulaCOV19
RA-054	Headache		end	1	4	0	2021-09-18	2021-08-27	2021-09-17	.	Placebo
RA-054	Fatigue		end	1	4	0	2021-08-28	2021-08-27	2021-09-17	.	Placebo
RA-054	Injection site pain		end	1	5	0	2021-08-27	2021-08-27	2021-09-17	.	Placebo
RA-054	Headache		end	1	4	0	2021-08-28	2021-08-27	2021-09-17	.	Placebo
RA-054	Injection site pain		end	1	5	0	2021-09-18	2021-08-27	2021-09-17	.	Placebo
RA-054	Fatigue		end	1	5	0	2021-09-17	2021-08-27	2021-09-17	.	Placebo
RA-055	Fever		end	1	5	0	2021-09-18	2021-08-27	2021-09-17	2021-10-15	ChulaCOV19
RA-055	Diarrhoea		end	1	4	0	2021-09-20	2021-08-27	2021-09-17	2021-10-15	ChulaCOV19
RA-055	Myalgia (muscle pain)		end	1	5	0	2021-09-18	2021-08-27	2021-09-17	2021-10-15	ChulaCOV19
RA-055	Fatigue		end	1	5	0	2021-09-18	2021-08-27	2021-09-17	2021-10-15	ChulaCOV19
RA-055	Injection site pain		end	2	5	0	2021-09-17	2021-08-27	2021-09-17	2021-10-15	ChulaCOV19
RA-055	Chills/Rigors		end	1	5	0	2021-09-18	2021-08-27	2021-09-17	2021-10-15	ChulaCOV19
RA-055	Headache		end	2	5	0	2021-09-18	2021-08-27	2021-09-17	2021-10-15	ChulaCOV19
RA-055	Injection site pain		end	1	5	0	2021-08-27	2021-08-27	2021-09-17	2021-10-15	ChulaCOV19
RA-056	Injection site pain		end	1	5	0	2021-08-27	2021-08-27	2021-09-17	2021-10-15	ChulaCOV19
RA-056	Other	increased ggt	end	1	3	0	2021-09-24	2021-08-27	2021-09-17	2021-10-15	ChulaCOV19
RA-056	Fatigue		end	1	4	0	2021-08-27	2021-08-27	2021-09-17	2021-10-15	ChulaCOV19
RA-056	Fatigue		end	1	4	0	2021-09-17	2021-08-27	2021-09-17	2021-10-15	ChulaCOV19
RA-056	Injection site pain		end	1	5	0	2021-09-17	2021-08-27	2021-09-17	2021-10-15	ChulaCOV19
RA-056	Headache		end	1	5	0	2021-09-17	2021-08-27	2021-09-17	2021-10-15	ChulaCOV19
RA-057	Headache		end	2	4	0	2021-09-17	2021-08-27	2021-09-17	2021-10-15	ChulaCOV19
RA-057	Fatigue		end	3	4	0	2021-09-17	2021-08-27	2021-09-17	2021-10-15	ChulaCOV19
RA-057	Injection site pain		end	1	5	0	2021-08-27	2021-08-27	2021-09-17	2021-10-15	ChulaCOV19
RA-057	Injection site pain		end	3	5	0	2021-09-17	2021-08-27	2021-09-17	2021-10-15	ChulaCOV19
RA-058	Headache		end	1	4	0	2021-08-27	2021-08-27	2021-09-17	.	Placebo
RA-058	Diarrhoea		end	1	3	0	2021-08-27	2021-08-27	2021-09-17	.	Placebo
RA-058	Chills/Rigors		end	1	3	0	2021-08-27	2021-08-27	2021-09-17	.	Placebo
RA-058	Injection site pain		end	1	5	0	2021-08-27	2021-08-27	2021-09-17	.	Placebo
RA-059	Headache		end	1	4	0	2021-08-28	2021-08-27	2021-09-17	2021-10-15	ChulaCOV19
RA-059	Fatigue		end	1	4	0	2021-08-28	2021-08-27	2021-09-17	2021-10-15	ChulaCOV19
RA-059	Other	lipase increased	end	1	3	0	2021-09-03	2021-08-27	2021-09-17	2021-10-15	ChulaCOV19
RA-059	Injection site pain		end	1	5	0	2021-09-17	2021-08-27	2021-09-17	2021-10-15	ChulaCOV19
RA-059	Arthralgia (joint pain)		end	1	4	0	2021-08-28	2021-08-27	2021-09-17	2021-10-15	ChulaCOV19
RA-059	Injection site pain		end	1	5	0	2021-08-27	2021-08-27	2021-09-17	2021-10-15	ChulaCOV19
RA-060	Myalgia (muscle pain)		end	2	4	0	2021-09-17	2021-08-27	2021-09-17	2021-10-15	ChulaCOV19
RA-060	Fatigue		end	2	4	0	2021-09-17	2021-08-27	2021-09-17	2021-10-15	ChulaCOV19
RA-060	Injection site pain		end	2	5	0	2021-09-17	2021-08-27	2021-09-17	2021-10-15	ChulaCOV19
RA-060	Headache		end	1	4	0	2021-09-17	2021-08-27	2021-09-17	2021-10-15	ChulaCOV19
RA-060	Fatigue		end	1	5	0	2021-08-27	2021-08-27	2021-09-17	2021-10-15	ChulaCOV19
RA-060	Injection site pain		end	1	5	0	2021-08-27	2021-08-27	2021-09-17	2021-10-15	ChulaCOV19
RA-061	Injection site pain		end	1	5	0	2021-08-30	2021-08-30	2021-09-20	2021-10-18	ChulaCOV19
RA-061	Injection site pain		end	1	5	0	2021-09-20	2021-08-30	2021-09-20	2021-10-18	ChulaCOV19
RA-062	Other	increased bilirubin	end	1	3	0	2021-09-06	2021-08-30	2021-09-20	2021-10-18	ChulaCOV19
RA-062	Other	lipase increased	end	1	3	0	2021-10-18	2021-08-30	2021-09-20	2021-10-18	ChulaCOV19
RA-062	Injection site pain		end	1	5	0	2021-09-20	2021-08-30	2021-09-20	2021-10-18	ChulaCOV19
RA-062	Myalgia (muscle pain)		end	1	5	0	2021-09-20	2021-08-30	2021-09-20	2021-10-18	ChulaCOV19
RA-062	Injection site pain		end	1	5	0	2021-08-30	2021-08-30	2021-09-20	2021-10-18	ChulaCOV19
RA-063	Fever		end	1	4	0	2021-09-20	2021-08-30	2021-09-20	2021-10-18	ChulaCOV19
RA-063	Fatigue		end	2	5	0	2021-08-30	2021-08-30	2021-09-20	2021-10-18	ChulaCOV19
RA-063	Headache		end	2	4	0	2021-09-20	2021-08-30	2021-09-20	2021-10-18	ChulaCOV19
RA-063	Chills/Rigors		end	1	4	0	2021-09-20	2021-08-30	2021-09-20	2021-10-18	ChulaCOV19
RA-063	Injection site pain		end	2	5	0	2021-09-20	2021-08-30	2021-09-20	2021-10-18	ChulaCOV19
RA-063	Myalgia (muscle pain)		end	2	4	0	2021-09-20	2021-08-30	2021-09-20	2021-10-18	ChulaCOV19
RA-063	Fatigue		end	2	4	0	2021-09-20	2021-08-30	2021-09-20	2021-10-18	ChulaCOV19
RA-063	Injection site pain		end	1	5	0	2021-08-30	2021-08-30	2021-09-20	2021-10-18	ChulaCOV19
RA-063	Other	anemia	ongoing	1	3	0	2021-09-06	2021-08-30	2021-09-20	2021-10-18	ChulaCOV19
RA-063	Vomiting		end	1	4	0	2021-09-20	2021-08-30	2021-09-20	2021-10-18	ChulaCOV19
RA-063	Diarrhoea		end	1	3	0	2021-08-30	2021-08-30	2021-09-20	2021-10-18	ChulaCOV19
RA-063	Headache		end	1	5	0	2021-08-30	2021-08-30	2021-09-20	2021-10-18	ChulaCOV19
RA-064	Other	hyperuricemia	ongoing	1	3	0	2021-09-27	2021-08-30	2021-09-20	.	Placebo
RA-064	Other	hypokalemia	end	1	3	0	2021-09-20	2021-08-30	2021-09-20	.	Placebo
RA-065	Fatigue		end	1	5	0	2021-08-30	2021-08-30	2021-09-20	2021-10-18	ChulaCOV19
RA-065	Fever		end	1	5	0	2021-09-21	2021-08-30	2021-09-20	2021-10-18	ChulaCOV19
RA-065	Injection site pain		end	1	5	0	2021-08-30	2021-08-30	2021-09-20	2021-10-18	ChulaCOV19
RA-065	Fatigue		end	2	5	0	2021-09-20	2021-08-30	2021-09-20	2021-10-18	ChulaCOV19
RA-065	Injection site pain		end	1	5	0	2021-09-20	2021-08-30	2021-09-20	2021-10-18	ChulaCOV19
RA-065	Chills/Rigors		end	1	5	0	2021-08-30	2021-08-30	2021-09-20	2021-10-18	ChulaCOV19
RA-065	Other	white blood cell decrease	end	1	3	0	2021-09-06	2021-08-30	2021-09-20	2021-10-18	ChulaCOV19
RA-066	Fever		end	1	5	0	2021-09-21	2021-08-30	2021-09-20	2021-10-18	ChulaCOV19
RA-066	Myalgia (muscle pain)		end	3	5	0	2021-09-20	2021-08-30	2021-09-20	2021-10-18	ChulaCOV19
RA-066	Headache		end	1	5	0	2021-08-30	2021-08-30	2021-09-20	2021-10-18	ChulaCOV19
RA-066	Myalgia (muscle pain)		end	1	5	0	2021-08-30	2021-08-30	2021-09-20	2021-10-18	ChulaCOV19
RA-066	Chills/Rigors		end	1	5	0	2021-09-20	2021-08-30	2021-09-20	2021-10-18	ChulaCOV19
RA-066	Headache		end	3	5	0	2021-09-20	2021-08-30	2021-09-20	2021-10-18	ChulaCOV19
RA-066	Injection site pain		end	1	5	0	2021-08-30	2021-08-30	2021-09-20	2021-10-18	ChulaCOV19
RA-066	Diarrhoea		end	1	3	0	2021-08-31	2021-08-30	2021-09-20	2021-10-18	ChulaCOV19
RA-066	Swelling		end	1	5	0	2021-08-31	2021-08-30	2021-09-20	2021-10-18	ChulaCOV19
RA-066	Fatigue		end	1	5	0	2021-08-30	2021-08-30	2021-09-20	2021-10-18	ChulaCOV19
RA-066	Fatigue		end	3	5	0	2021-09-20	2021-08-30	2021-09-20	2021-10-18	ChulaCOV19
RA-066	Injection site pain		end	3	5	0	2021-09-20	2021-08-30	2021-09-20	2021-10-18	ChulaCOV19
RA-067	Injection site pain		end	1	5	0	2021-09-20	2021-08-30	2021-09-20	2021-10-18	ChulaCOV19
RA-067	Injection site pain		end	1	5	0	2021-08-30	2021-08-30	2021-09-20	2021-10-18	ChulaCOV19
RA-067	Other	anemia	end	1	3	0	2021-09-06	2021-08-30	2021-09-20	2021-10-18	ChulaCOV19
RA-068	Injection site pain		end	2	5	0	2021-08-30	2021-08-30	2021-09-20	2021-10-18	ChulaCOV19
RA-068	Arthralgia (joint pain)		end	1	5	0	2021-08-30	2021-08-30	2021-09-20	2021-10-18	ChulaCOV19
RA-068	Fever		end	2	4	0	2021-09-21	2021-08-30	2021-09-20	2021-10-18	ChulaCOV19
RA-068	Myalgia (muscle pain)		end	1	5	0	2021-08-31	2021-08-30	2021-09-20	2021-10-18	ChulaCOV19
RA-068	Myalgia (muscle pain)		end	1	4	0	2021-09-21	2021-08-30	2021-09-20	2021-10-18	ChulaCOV19
RA-068	Chills/Rigors		end	1	5	0	2021-08-30	2021-08-30	2021-09-20	2021-10-18	ChulaCOV19
RA-068	Fatigue		end	2	4	0	2021-09-20	2021-08-30	2021-09-20	2021-10-18	ChulaCOV19
RA-068	Headache		end	1	5	0	2021-08-31	2021-08-30	2021-09-20	2021-10-18	ChulaCOV19
RA-068	Injection site pain		end	3	5	0	2021-09-20	2021-08-30	2021-09-20	2021-10-18	ChulaCOV19
RA-068	Chills/Rigors		end	1	4	0	2021-09-20	2021-08-30	2021-09-20	2021-10-18	ChulaCOV19
RA-068	Fatigue		end	1	5	0	2021-08-31	2021-08-30	2021-09-20	2021-10-18	ChulaCOV19
RA-068	Headache		end	2	4	0	2021-09-21	2021-08-30	2021-09-20	2021-10-18	ChulaCOV19
RA-069	Fever		end	1	5	0	2021-09-21	2021-08-30	2021-09-20	2021-10-18	ChulaCOV19
RA-069	Headache		end	1	5	0	2021-09-21	2021-08-30	2021-09-20	2021-10-18	ChulaCOV19
RA-069	Myalgia (muscle pain)		end	1	4	0	2021-09-11	2021-08-30	2021-09-20	2021-10-18	ChulaCOV19
RA-069	Injection site pain		end	2	5	0	2021-09-20	2021-08-30	2021-09-20	2021-10-18	ChulaCOV19
RA-069	Other	rash left arm,pruritus	end	2	5	0	2021-09-10	2021-08-30	2021-09-20	2021-10-18	ChulaCOV19
RA-069	Chills/Rigors		end	1	5	0	2021-09-21	2021-08-30	2021-09-20	2021-10-18	ChulaCOV19
RA-069	Injection site pain		end	1	5	0	2021-09-01	2021-08-30	2021-09-20	2021-10-18	ChulaCOV19
RA-069	Fatigue		end	1	4	0	2021-09-11	2021-08-30	2021-09-20	2021-10-18	ChulaCOV19
RA-069	Fatigue		end	1	5	0	2021-09-20	2021-08-30	2021-09-20	2021-10-18	ChulaCOV19
RA-069	Myalgia (muscle pain)		end	1	5	0	2021-09-20	2021-08-30	2021-09-20	2021-10-18	ChulaCOV19
RA-070	Injection site pain		end	1	5	0	2021-08-30	2021-08-30	2021-09-20	.	Placebo
RA-071	Fatigue		end	1	5	0	2021-08-30	2021-08-30	2021-09-20	.	Placebo
RA-071	Headache		end	1	5	0	2021-08-30	2021-08-30	2021-09-20	.	Placebo
RA-072	Other	ggt increased	end	1	3	0	2021-09-27	2021-08-30	2021-09-20	2021-10-18	ChulaCOV19
RA-072	Injection site pain		end	2	5	0	2021-09-20	2021-08-30	2021-09-20	2021-10-18	ChulaCOV19
RA-072	Redness		end	1	5	0	2021-09-08	2021-08-30	2021-09-20	2021-10-18	ChulaCOV19
RA-072	Myalgia (muscle pain)		end	1	5	0	2021-09-20	2021-08-30	2021-09-20	2021-10-18	ChulaCOV19
RA-072	Redness		end	2	3	0	2021-09-23	2021-08-30	2021-09-20	2021-10-18	ChulaCOV19
RA-072	Other	hyperuricemia	end	1	3	0	2021-09-06	2021-08-30	2021-09-20	2021-10-18	ChulaCOV19
RA-072	Fatigue		end	1	5	0	2021-08-30	2021-08-30	2021-09-20	2021-10-18	ChulaCOV19
RA-072	Myalgia (muscle pain)		end	1	3	0	2021-09-04	2021-08-30	2021-09-20	2021-10-18	ChulaCOV19
RA-072	Headache		end	2	5	0	2021-09-21	2021-08-30	2021-09-20	2021-10-18	ChulaCOV19
RA-072	Fatigue		end	1	5	0	2021-09-20	2021-08-30	2021-09-20	2021-10-18	ChulaCOV19
RA-072	Fever		end	1	5	0	2021-09-21	2021-08-30	2021-09-20	2021-10-18	ChulaCOV19
RA-072	Injection site pain		end	1	5	0	2021-08-30	2021-08-30	2021-09-20	2021-10-18	ChulaCOV19
RA-072	Other	hyperuricemia	end	1	3	0	2021-09-27	2021-08-30	2021-09-20	2021-10-18	ChulaCOV19
RA-073	Injection site pain		end	1	5	0	2021-08-30	2021-08-30	2021-09-20	2021-10-18	ChulaCOV19
RA-073	Fatigue		end	1	5	0	2021-08-30	2021-08-30	2021-09-20	2021-10-18	ChulaCOV19
RA-073	Fatigue		end	2	4	0	2021-09-20	2021-08-30	2021-09-20	2021-10-18	ChulaCOV19
RA-073	Headache		end	1	5	0	2021-08-31	2021-08-30	2021-09-20	2021-10-18	ChulaCOV19
RA-073	Headache		end	1	4	0	2021-09-21	2021-08-30	2021-09-20	2021-10-18	ChulaCOV19
RA-073	Injection site pain		end	1	5	0	2021-09-20	2021-08-30	2021-09-20	2021-10-18	ChulaCOV19
RA-073	Myalgia (muscle pain)		end	1	5	0	2021-08-30	2021-08-30	2021-09-20	2021-10-18	ChulaCOV19
RA-073	Chills/Rigors		end	1	5	0	2021-08-31	2021-08-30	2021-09-20	2021-10-18	ChulaCOV19
RA-073	Myalgia (muscle pain)		end	1	4	0	2021-09-21	2021-08-30	2021-09-20	2021-10-18	ChulaCOV19
RA-074	Fatigue		end	1	5	0	2021-09-21	2021-08-30	2021-09-20	2021-10-18	ChulaCOV19
RA-074	Headache		end	1	5	0	2021-09-21	2021-08-30	2021-09-20	2021-10-18	ChulaCOV19
RA-074	Injection site pain		end	1	5	0	2021-08-30	2021-08-30	2021-09-20	2021-10-18	ChulaCOV19
RA-074	Other	ggt increased	end	1	3	0	2021-09-20	2021-08-30	2021-09-20	2021-10-18	ChulaCOV19
RA-074	Fever		end	1	5	0	2021-09-21	2021-08-30	2021-09-20	2021-10-18	ChulaCOV19
RA-074	Injection site pain		end	1	5	0	2021-09-20	2021-08-30	2021-09-20	2021-10-18	ChulaCOV19
RA-075	Injection site pain		end	1	5	0	2021-08-30	2021-08-30	2021-09-20	2021-10-18	ChulaCOV19
RA-075	Swelling		end	1	5	0	2021-09-20	2021-08-30	2021-09-20	2021-10-18	ChulaCOV19
RA-075	Injection site pain		end	1	5	0	2021-09-20	2021-08-30	2021-09-20	2021-10-18	ChulaCOV19
RA-075	Myalgia (muscle pain)		end	3	4	0	2021-09-21	2021-08-30	2021-09-20	2021-10-18	ChulaCOV19
RA-075	Fatigue		end	2	4	0	2021-09-21	2021-08-30	2021-09-20	2021-10-18	ChulaCOV19
RA-075	Other	cpk increased	ongoing	1	3	0	2021-10-18	2021-08-30	2021-09-20	2021-10-18	ChulaCOV19
RA-076	Chills/Rigors		end	1	5	0	2021-09-21	2021-08-30	2021-09-20	2021-10-18	ChulaCOV19
RA-076	Injection site pain		end	1	5	0	2021-08-30	2021-08-30	2021-09-20	2021-10-18	ChulaCOV19
RA-076	Headache		end	1	5	0	2021-09-21	2021-08-30	2021-09-20	2021-10-18	ChulaCOV19
RA-076	Injection site pain		end	2	5	0	2021-09-20	2021-08-30	2021-09-20	2021-10-18	ChulaCOV19
RA-076	Fatigue		end	1	5	0	2021-08-30	2021-08-30	2021-09-20	2021-10-18	ChulaCOV19
RA-076	Other	anemia	ongoing	1	3	0	2021-09-20	2021-08-30	2021-09-20	2021-10-18	ChulaCOV19
RA-077	Arthralgia (joint pain)		end	1	5	0	2021-09-20	2021-08-30	2021-09-20	2021-10-18	ChulaCOV19
RA-077	Injection site pain		end	2	4	0	2021-09-07	2021-08-30	2021-09-20	2021-10-18	ChulaCOV19
RA-077	Injection site pain		end	1	5	0	2021-08-30	2021-08-30	2021-09-20	2021-10-18	ChulaCOV19
RA-077	Chills/Rigors		end	1	5	0	2021-09-20	2021-08-30	2021-09-20	2021-10-18	ChulaCOV19
RA-077	Fever		end	1	5	0	2021-09-20	2021-08-30	2021-09-20	2021-10-18	ChulaCOV19
RA-077	Injection site pain		end	2	5	0	2021-09-20	2021-08-30	2021-09-20	2021-10-18	ChulaCOV19
RA-077	Swelling		end	2	4	0	2021-09-07	2021-08-30	2021-09-20	2021-10-18	ChulaCOV19
RA-077	Myalgia (muscle pain)		end	2	5	0	2021-09-20	2021-08-30	2021-09-20	2021-10-18	ChulaCOV19
RA-077	Fatigue		end	2	5	0	2021-09-20	2021-08-30	2021-09-20	2021-10-18	ChulaCOV19
RA-077	Headache		end	2	5	0	2021-09-20	2021-08-30	2021-09-20	2021-10-18	ChulaCOV19
RA-078	Other	anemia	end	1	3	0	2021-09-20	2021-08-30	2021-09-20	.	Placebo
RA-078	Other	bilirubin increased	ongoing	1	3	0	2021-09-06	2021-08-30	2021-09-20	.	Placebo
RA-079	Headache		end	1	5	0	2021-09-20	2021-08-30	2021-09-20	2021-10-18	ChulaCOV19
RA-079	Other	cpk increased	end	1	3	0	2021-09-06	2021-08-30	2021-09-20	2021-10-18	ChulaCOV19
RA-079	Injection site pain		end	2	5	0	2021-09-20	2021-08-30	2021-09-20	2021-10-18	ChulaCOV19
RA-079	Fatigue		end	1	5	0	2021-09-20	2021-08-30	2021-09-20	2021-10-18	ChulaCOV19
RA-079	Injection site pain		end	2	5	0	2021-08-30	2021-08-30	2021-09-20	2021-10-18	ChulaCOV19
RA-080	Injection site pain		end	2	5	0	2021-08-30	2021-08-30	2021-09-20	2021-10-18	ChulaCOV19
RA-080	Fatigue		end	1	4	0	2021-09-20	2021-08-30	2021-09-20	2021-10-18	ChulaCOV19
RA-080	Fever		end	1	4	0	2021-09-21	2021-08-30	2021-09-20	2021-10-18	ChulaCOV19
RA-080	Headache		end	1	5	0	2021-08-30	2021-08-30	2021-09-20	2021-10-18	ChulaCOV19
RA-080	Fatigue		end	1	5	0	2021-08-30	2021-08-30	2021-09-20	2021-10-18	ChulaCOV19
RA-080	Myalgia (muscle pain)		end	1	4	0	2021-09-21	2021-08-30	2021-09-20	2021-10-18	ChulaCOV19
RA-080	Headache		end	1	4	0	2021-09-20	2021-08-30	2021-09-20	2021-10-18	ChulaCOV19
RA-080	Injection site pain		end	1	5	0	2021-09-20	2021-08-30	2021-09-20	2021-10-18	ChulaCOV19
RA-081	Other	cpk increased	ongoing	2	3	0	2021-10-18	2021-08-30	2021-09-20	2021-10-18	ChulaCOV19
RA-081	Fatigue		end	1	4	0	2021-09-21	2021-08-30	2021-09-20	2021-10-18	ChulaCOV19
RA-081	Injection site pain		end	1	5	0	2021-09-20	2021-08-30	2021-09-20	2021-10-18	ChulaCOV19
RA-081	Injection site pain		end	1	5	0	2021-08-30	2021-08-30	2021-09-20	2021-10-18	ChulaCOV19
RA-082	Arthralgia (joint pain)		end	1	3	0	2021-08-31	2021-08-30	2021-09-20	.	Placebo
RA-083	Headache		end	1	5	0	2021-09-20	2021-08-30	2021-09-20	2021-10-20	ChulaCOV19
RA-083	Fatigue		end	1	5	0	2021-08-30	2021-08-30	2021-09-20	2021-10-20	ChulaCOV19
RA-083	Injection site pain		end	1	5	0	2021-08-30	2021-08-30	2021-09-20	2021-10-20	ChulaCOV19
RA-083	Injection site pain		end	1	5	0	2021-09-20	2021-08-30	2021-09-20	2021-10-20	ChulaCOV19
RA-083	Other	rash left arm	end	2	5	0	2021-09-09	2021-08-30	2021-09-20	2021-10-20	ChulaCOV19
RA-083	Redness		end	1	5	0	2021-09-24	2021-08-30	2021-09-20	2021-10-20	ChulaCOV19
RA-083	Fatigue		end	1	5	0	2021-09-21	2021-08-30	2021-09-20	2021-10-20	ChulaCOV19
RA-083	Headache		end	1	5	0	2021-08-30	2021-08-30	2021-09-20	2021-10-20	ChulaCOV19
RA-084	Swelling		end	1	5	0	2021-09-20	2021-08-30	2021-09-20	2021-10-18	ChulaCOV19
RA-084	Injection site pain		end	1	5	0	2021-08-30	2021-08-30	2021-09-20	2021-10-18	ChulaCOV19
RA-084	Fatigue		end	1	5	0	2021-08-31	2021-08-30	2021-09-20	2021-10-18	ChulaCOV19
RA-084	Fatigue		end	2	3	0	2021-09-20	2021-08-30	2021-09-20	2021-10-18	ChulaCOV19
RA-084	Injection site pain		end	2	5	0	2021-09-20	2021-08-30	2021-09-20	2021-10-18	ChulaCOV19
RA-084	Fever		end	1	5	0	2021-09-21	2021-08-30	2021-09-20	2021-10-18	ChulaCOV19
RA-084	Headache		end	1	5	0	2021-09-20	2021-08-30	2021-09-20	2021-10-18	ChulaCOV19
RA-084	Myalgia (muscle pain)		end	2	5	0	2021-09-21	2021-08-30	2021-09-20	2021-10-18	ChulaCOV19
RA-085	Fatigue		end	1	4	0	2021-09-20	2021-08-30	2021-09-20	2021-10-18	ChulaCOV19
RA-085	Other	ast increased	end	2	3	0	2021-09-27	2021-08-30	2021-09-20	2021-10-18	ChulaCOV19
RA-085	Injection site pain		end	1	5	0	2021-09-20	2021-08-30	2021-09-20	2021-10-18	ChulaCOV19
RA-085	Other	alt increased	end	3	3	0	2021-09-27	2021-08-30	2021-09-20	2021-10-18	ChulaCOV19
RA-085	Injection site pain		end	1	5	0	2021-08-30	2021-08-30	2021-09-20	2021-10-18	ChulaCOV19
RA-085	Other	white blood cell decreased	end	1	3	0	2021-09-27	2021-08-30	2021-09-20	2021-10-18	ChulaCOV19
RA-085	Other	neutrophil count decreased	end	1	3	0	2021-09-27	2021-08-30	2021-09-20	2021-10-18	ChulaCOV19
RA-086	Other	eosinophilia	end	1	3	0	2021-09-06	2021-08-30	2021-09-20	2021-10-18	ChulaCOV19
RA-086	Arthralgia (joint pain)		end	2	4	0	2021-08-31	2021-08-30	2021-09-20	2021-10-18	ChulaCOV19
RA-086	Injection site pain		end	1	5	0	2021-09-20	2021-08-30	2021-09-20	2021-10-18	ChulaCOV19
RA-086	Myalgia (muscle pain)		end	1	5	0	2021-09-21	2021-08-30	2021-09-20	2021-10-18	ChulaCOV19
RA-086	Headache		end	1	5	0	2021-09-20	2021-08-30	2021-09-20	2021-10-18	ChulaCOV19
RA-086	Fever		end	1	5	0	2021-09-21	2021-08-30	2021-09-20	2021-10-18	ChulaCOV19
RA-086	Headache		end	2	5	0	2021-08-30	2021-08-30	2021-09-20	2021-10-18	ChulaCOV19
RA-086	Arthralgia (joint pain)		end	1	5	0	2021-09-21	2021-08-30	2021-09-20	2021-10-18	ChulaCOV19
RA-086	Chills/Rigors		end	1	5	0	2021-09-21	2021-08-30	2021-09-20	2021-10-18	ChulaCOV19
RA-086	Injection site pain		end	1	5	0	2021-08-30	2021-08-30	2021-09-20	2021-10-18	ChulaCOV19
RA-086	Fatigue		end	1	5	0	2021-08-30	2021-08-30	2021-09-20	2021-10-18	ChulaCOV19
RA-086	Fatigue		end	1	5	0	2021-09-21	2021-08-30	2021-09-20	2021-10-18	ChulaCOV19
RA-087	Myalgia (muscle pain)		end	1	4	0	2021-09-20	2021-08-30	2021-09-20	2021-10-18	ChulaCOV19
RA-087	Injection site pain		end	1	5	0	2021-08-30	2021-08-30	2021-09-20	2021-10-18	ChulaCOV19
RA-087	Fatigue		end	1	4	0	2021-09-20	2021-08-30	2021-09-20	2021-10-18	ChulaCOV19
RA-087	Injection site pain		end	2	5	0	2021-09-20	2021-08-30	2021-09-20	2021-10-18	ChulaCOV19
RA-087	Other	glucosuria	end	1	3	0	2021-09-06	2021-08-30	2021-09-20	2021-10-18	ChulaCOV19
RA-087	Chills/Rigors		end	1	4	0	2021-09-20	2021-08-30	2021-09-20	2021-10-18	ChulaCOV19
RA-087	Fever		end	1	4	0	2021-09-21	2021-08-30	2021-09-20	2021-10-18	ChulaCOV19
RA-088	Injection site pain		end	2	5	0	2021-09-20	2021-08-30	2021-09-20	2021-10-18	ChulaCOV19
RA-088	Injection site pain		end	2	5	0	2021-08-30	2021-08-30	2021-09-20	2021-10-18	ChulaCOV19
RA-089	Other	decreased neutrophil count	ongoing	1	3	0	2021-09-06	2021-08-30	2021-09-20	.	Placebo
RA-090	Myalgia (muscle pain)		end	1	5	0	2021-09-21	2021-08-30	2021-09-20	2021-10-18	ChulaCOV19
RA-090	Injection site pain		end	1	5	0	2021-09-20	2021-08-30	2021-09-20	2021-10-18	ChulaCOV19
RA-090	Redness		end	1	4	0	2021-09-06	2021-08-30	2021-09-20	2021-10-18	ChulaCOV19
RA-090	Other	glucosuria	end	1	3	0	2021-09-27	2021-08-30	2021-09-20	2021-10-18	ChulaCOV19
RA-090	Injection site pain		end	1	5	0	2021-08-30	2021-08-30	2021-09-20	2021-10-18	ChulaCOV19
RA-090	Other	cpk increased	end	1	3	0	2021-09-20	2021-08-30	2021-09-20	2021-10-18	ChulaCOV19
RA-090	Fatigue		end	1	5	0	2021-08-30	2021-08-30	2021-09-20	2021-10-18	ChulaCOV19
RA-091	Headache		end	1	3	0	2021-09-04	2021-08-31	2021-09-21	.	Placebo
RA-092	Injection site pain		end	1	5	0	2021-09-22	2021-08-31	2021-09-21	2021-10-19	ChulaCOV19
RA-092	Fatigue		end	1	4	0	2021-09-22	2021-08-31	2021-09-21	2021-10-19	ChulaCOV19
RA-093	Injection site pain		end	1	5	0	2021-09-21	2021-08-31	2021-09-21	2021-10-19	ChulaCOV19
RA-093	Injection site pain		end	1	5	0	2021-08-31	2021-08-31	2021-09-21	2021-10-19	ChulaCOV19
RA-094	Redness		end	2	5	0	2021-09-26	2021-08-31	2021-09-21	2021-10-19	ChulaCOV19
RA-094	Redness		end	1	5	0	2021-09-08	2021-08-31	2021-09-21	2021-10-19	ChulaCOV19
RA-094	Injection site pain		end	1	5	0	2021-08-31	2021-08-31	2021-09-21	2021-10-19	ChulaCOV19
RA-094	Injection site pain		end	1	5	0	2021-09-21	2021-08-31	2021-09-21	2021-10-19	ChulaCOV19
RA-094	Fever		end	1	5	0	2021-09-21	2021-08-31	2021-09-21	2021-10-19	ChulaCOV19
RA-094	Myalgia (muscle pain)		end	1	5	0	2021-09-21	2021-08-31	2021-09-21	2021-10-19	ChulaCOV19
RA-094	Swelling		end	1	5	0	2021-09-08	2021-08-31	2021-09-21	2021-10-19	ChulaCOV19
RA-095	Fever		end	1	5	0	2021-09-21	2021-08-31	2021-09-21	2021-10-19	ChulaCOV19
RA-095	Chills/Rigors		end	1	5	0	2021-09-21	2021-08-31	2021-09-21	2021-10-19	ChulaCOV19
RA-095	Swelling		end	1	4	0	2021-09-08	2021-08-31	2021-09-21	2021-10-19	ChulaCOV19
RA-095	Other	anemia	ongoing	1	3	0	2021-09-21	2021-08-31	2021-09-21	2021-10-19	ChulaCOV19
RA-095	Injection site pain		end	1	5	0	2021-08-31	2021-08-31	2021-09-21	2021-10-19	ChulaCOV19
RA-095	Injection site pain		end	3	5	0	2021-09-21	2021-08-31	2021-09-21	2021-10-19	ChulaCOV19
RA-095	Headache		end	2	5	0	2021-09-21	2021-08-31	2021-09-21	2021-10-19	ChulaCOV19
RA-095	Fatigue		end	3	5	0	2021-09-21	2021-08-31	2021-09-21	2021-10-19	ChulaCOV19
RA-095	Myalgia (muscle pain)		end	3	5	0	2021-09-21	2021-08-31	2021-09-21	2021-10-19	ChulaCOV19
RA-095	Redness		end	1	4	0	2021-09-08	2021-08-31	2021-09-21	2021-10-19	ChulaCOV19
RA-095	Redness		end	2	5	0	2021-09-24	2021-08-31	2021-09-21	2021-10-19	ChulaCOV19
RA-095	Arthralgia (joint pain)		end	3	5	0	2021-09-21	2021-08-31	2021-09-21	2021-10-19	ChulaCOV19
RA-096	Headache		end	2	5	0	2021-09-21	2021-08-31	2021-09-21	2021-10-19	ChulaCOV19
RA-096	Injection site pain		end	2	5	0	2021-09-21	2021-08-31	2021-09-21	2021-10-19	ChulaCOV19
RA-096	Injection site pain		end	1	5	0	2021-08-31	2021-08-31	2021-09-21	2021-10-19	ChulaCOV19
RA-096	Myalgia (muscle pain)		end	2	5	0	2021-09-21	2021-08-31	2021-09-21	2021-10-19	ChulaCOV19
RA-096	Fatigue		end	1	5	0	2021-09-21	2021-08-31	2021-09-21	2021-10-19	ChulaCOV19
RA-097	Other	lipase increased	end	1	3	0	2021-09-07	2021-08-31	2021-09-21	2021-10-19	ChulaCOV19
RA-097	Injection site pain		end	1	5	0	2021-09-21	2021-08-31	2021-09-21	2021-10-19	ChulaCOV19
RA-098	Other	cpk increased	end	1	3	0	2021-09-21	2021-08-31	2021-09-21	.	Placebo
RA-099	Other	anemia	end	1	3	0	2021-09-28	2021-08-31	2021-09-21	2021-10-19	ChulaCOV19
RA-099	Redness		end	2	5	0	2021-09-22	2021-08-31	2021-09-21	2021-10-19	ChulaCOV19
RA-099	Myalgia (muscle pain)		end	1	4	0	2021-09-21	2021-08-31	2021-09-21	2021-10-19	ChulaCOV19
RA-099	Other	anemia	end	1	3	0	2021-09-07	2021-08-31	2021-09-21	2021-10-19	ChulaCOV19
RA-099	Injection site pain		end	1	5	0	2021-09-21	2021-08-31	2021-09-21	2021-10-19	ChulaCOV19
RA-099	Other	neutrophil count decreased	ongoing	2	3	0	2021-09-28	2021-08-31	2021-09-21	2021-10-19	ChulaCOV19
RA-099	Injection site pain		end	1	5	0	2021-08-31	2021-08-31	2021-09-21	2021-10-19	ChulaCOV19
RA-099	Other	rash left arm,pruritus	end	1	5	0	2021-09-10	2021-08-31	2021-09-21	2021-10-19	ChulaCOV19
RA-099	Headache		end	1	4	0	2021-09-21	2021-08-31	2021-09-21	2021-10-19	ChulaCOV19
RA-100	Injection site pain		end	1	5	0	2021-08-31	2021-08-31	2021-09-21	2021-10-19	ChulaCOV19
RA-101	Other	cpk increased	ongoing	1	3	0	2021-09-28	2021-08-31	2021-09-21	.	Placebo
RA-101	Fatigue		end	1	5	0	2021-09-21	2021-08-31	2021-09-21	.	Placebo
RA-102	Fever		end	1	4	0	2021-09-22	2021-08-31	2021-09-21	2021-10-19	ChulaCOV19
RA-102	Fatigue		end	1	5	0	2021-08-31	2021-08-31	2021-09-21	2021-10-19	ChulaCOV19
RA-102	Other	sgpt increased	end	1	3	0	2021-09-28	2021-08-31	2021-09-21	2021-10-19	ChulaCOV19
RA-102	Fatigue		end	1	4	0	2021-09-22	2021-08-31	2021-09-21	2021-10-19	ChulaCOV19
RA-102	Other	increased serum sgpt	end	1	3	0	2021-09-07	2021-08-31	2021-09-21	2021-10-19	ChulaCOV19
RA-102	Other	ggt increased	ongoing	2	3	0	2021-09-28	2021-08-31	2021-09-21	2021-10-19	ChulaCOV19
RA-102	Injection site pain		end	2	5	0	2021-09-21	2021-08-31	2021-09-21	2021-10-19	ChulaCOV19
RA-102	Injection site pain		end	1	5	0	2021-08-31	2021-08-31	2021-09-21	2021-10-19	ChulaCOV19
RA-103	Headache		end	1	5	0	2021-09-21	2021-08-31	2021-09-21	2021-10-19	ChulaCOV19
RA-103	Injection site pain		end	1	5	0	2021-08-31	2021-08-31	2021-09-21	2021-10-19	ChulaCOV19
RA-103	Injection site pain		end	1	5	0	2021-09-21	2021-08-31	2021-09-21	2021-10-19	ChulaCOV19
RA-104	Myalgia (muscle pain)		end	1	5	0	2021-09-21	2021-08-31	2021-09-21	2021-10-19	ChulaCOV19
RA-104	Injection site pain		end	2	5	0	2021-09-21	2021-08-31	2021-09-21	2021-10-19	ChulaCOV19
RA-104	Injection site pain		end	1	5	0	2021-08-31	2021-08-31	2021-09-21	2021-10-19	ChulaCOV19
RA-105	Myalgia (muscle pain)		end	1	5	0	2021-09-22	2021-08-31	2021-09-21	2021-10-19	ChulaCOV19
RA-105	Fatigue		end	1	4	0	2021-09-02	2021-08-31	2021-09-21	2021-10-19	ChulaCOV19
RA-105	Injection site pain		end	1	5	0	2021-08-31	2021-08-31	2021-09-21	2021-10-19	ChulaCOV19
RA-105	Headache		end	1	4	0	2021-09-01	2021-08-31	2021-09-21	2021-10-19	ChulaCOV19
RA-105	Headache		end	1	5	0	2021-09-22	2021-08-31	2021-09-21	2021-10-19	ChulaCOV19
RA-105	Fatigue		end	1	5	0	2021-09-22	2021-08-31	2021-09-21	2021-10-19	ChulaCOV19
RA-105	Injection site pain		end	1	5	0	2021-09-22	2021-08-31	2021-09-21	2021-10-19	ChulaCOV19
RA-106	Injection site pain		end	2	5	0	2021-09-21	2021-08-31	2021-09-21	2021-10-19	ChulaCOV19
RA-106	Injection site pain		end	2	5	0	2021-08-31	2021-08-31	2021-09-21	2021-10-19	ChulaCOV19
RA-107	Injection site pain		end	1	5	0	2021-08-31	2021-08-31	2021-09-21	2021-10-19	ChulaCOV19
RA-107	Injection site pain		end	1	5	0	2021-09-21	2021-08-31	2021-09-21	2021-10-19	ChulaCOV19
RA-108	Redness		end	1	4	0	2021-09-21	2021-08-31	2021-09-21	2021-10-19	ChulaCOV19
RA-108	Headache		end	1	4	0	2021-09-22	2021-08-31	2021-09-21	2021-10-19	ChulaCOV19
RA-108	Other	anemia	ongoing	1	3	0	2021-09-28	2021-08-31	2021-09-21	2021-10-19	ChulaCOV19
RA-108	Headache		end	3	3	0	2021-09-06	2021-08-31	2021-09-21	2021-10-19	ChulaCOV19
RA-108	Injection site pain		end	1	5	0	2021-09-21	2021-08-31	2021-09-21	2021-10-19	ChulaCOV19
RA-108	Other	white blood cell count decreased	end	1	3	0	2021-09-28	2021-08-31	2021-09-21	2021-10-19	ChulaCOV19
RA-108	Injection site pain		end	1	5	0	2021-08-31	2021-08-31	2021-09-21	2021-10-19	ChulaCOV19
RA-109	Injection site pain		end	1	5	0	2021-08-31	2021-08-31	2021-09-21	2021-10-19	ChulaCOV19
RA-109	Chills/Rigors		end	1	5	0	2021-09-21	2021-08-31	2021-09-21	2021-10-19	ChulaCOV19
RA-109	Myalgia (muscle pain)		end	1	5	0	2021-09-21	2021-08-31	2021-09-21	2021-10-19	ChulaCOV19
RA-109	Redness		end	2	5	0	2021-09-23	2021-08-31	2021-09-21	2021-10-19	ChulaCOV19
RA-109	Injection site pain		end	1	5	0	2021-09-21	2021-08-31	2021-09-21	2021-10-19	ChulaCOV19
RA-109	Other	hematuria	end	1	3	0	2021-09-21	2021-08-31	2021-09-21	2021-10-19	ChulaCOV19
RA-110	Injection site pain		end	1	5	0	2021-09-21	2021-08-31	2021-09-21	.	Placebo
RA-110	Injection site pain		end	1	5	0	2021-08-31	2021-08-31	2021-09-21	.	Placebo
RA-110	Arthralgia (joint pain)		end	1	5	0	2021-08-31	2021-08-31	2021-09-21	.	Placebo
RA-110	Fatigue		end	1	5	0	2021-08-31	2021-08-31	2021-09-21	.	Placebo
RA-110	Diarrhoea		end	1	3	0	2021-09-03	2021-08-31	2021-09-21	.	Placebo
RA-111	Other	anemia	end	1	3	0	2021-09-07	2021-08-31	2021-09-21	2021-10-19	ChulaCOV19
RA-111	Injection site pain		end	1	5	0	2021-08-31	2021-08-31	2021-09-21	2021-10-19	ChulaCOV19
RA-111	Fatigue		end	1	5	0	2021-08-31	2021-08-31	2021-09-21	2021-10-19	ChulaCOV19
RA-111	Injection site pain		end	1	5	0	2021-09-21	2021-08-31	2021-09-21	2021-10-19	ChulaCOV19
RA-112	Injection site pain		end	2	5	0	2021-08-31	2021-08-31	2021-09-21	2021-10-19	ChulaCOV19
RA-112	Injection site pain		end	2	5	0	2021-09-21	2021-08-31	2021-09-21	2021-10-19	ChulaCOV19
RA-112	Fatigue		end	1	3	0	2021-09-06	2021-08-31	2021-09-21	2021-10-19	ChulaCOV19
RA-112	Fever		end	1	5	0	2021-09-22	2021-08-31	2021-09-21	2021-10-19	ChulaCOV19
RA-112	Headache		end	1	5	0	2021-08-31	2021-08-31	2021-09-21	2021-10-19	ChulaCOV19
RA-112	Diarrhoea		end	1	4	0	2021-09-01	2021-08-31	2021-09-21	2021-10-19	ChulaCOV19
RA-112	Redness		end	2	5	0	2021-09-12	2021-08-31	2021-09-21	2021-10-19	ChulaCOV19
RA-112	Chills/Rigors		end	1	5	0	2021-09-21	2021-08-31	2021-09-21	2021-10-19	ChulaCOV19
RA-112	Fatigue		end	1	5	0	2021-09-21	2021-08-31	2021-09-21	2021-10-19	ChulaCOV19
RA-112	Other	white blood cell count decreased	end	1	3	0	2021-09-21	2021-08-31	2021-09-21	2021-10-19	ChulaCOV19
RA-112	Diarrhoea		end	1	3	0	2021-09-04	2021-08-31	2021-09-21	2021-10-19	ChulaCOV19
RA-112	Fatigue		end	1	5	0	2021-08-31	2021-08-31	2021-09-21	2021-10-19	ChulaCOV19
RA-113	Other	white blood cell decreased	end	1	3	0	2021-09-28	2021-08-31	2021-09-21	2021-10-19	ChulaCOV19
RA-113	Injection site pain		end	3	5	0	2021-09-21	2021-08-31	2021-09-21	2021-10-19	ChulaCOV19
RA-113	Fatigue		end	2	5	0	2021-09-21	2021-08-31	2021-09-21	2021-10-19	ChulaCOV19
RA-113	Fever		end	1	5	0	2021-09-22	2021-08-31	2021-09-21	2021-10-19	ChulaCOV19
RA-113	Chills/Rigors		end	1	5	0	2021-09-22	2021-08-31	2021-09-21	2021-10-19	ChulaCOV19
RA-113	Injection site pain		end	1	5	0	2021-08-31	2021-08-31	2021-09-21	2021-10-19	ChulaCOV19
RA-114	Fatigue		end	1	4	0	2021-08-31	2021-08-31	2021-09-21	.	Placebo
RA-114	Arthralgia (joint pain)		end	1	4	0	2021-09-03	2021-08-31	2021-09-21	.	Placebo
RA-115	Fatigue		end	1	4	0	2021-09-22	2021-08-31	2021-09-21	2021-10-19	ChulaCOV19
RA-115	Injection site pain		end	1	5	0	2021-08-31	2021-08-31	2021-09-21	2021-10-19	ChulaCOV19
RA-115	Injection site pain		end	1	5	0	2021-09-21	2021-08-31	2021-09-21	2021-10-19	ChulaCOV19
RA-115	Headache		end	1	4	0	2021-09-22	2021-08-31	2021-09-21	2021-10-19	ChulaCOV19
RA-116	Injection site pain		end	2	5	0	2021-08-31	2021-08-31	2021-09-21	2021-10-19	ChulaCOV19
RA-116	Injection site pain		end	1	5	0	2021-09-21	2021-08-31	2021-09-21	2021-10-19	ChulaCOV19
RA-116	Other	white blood cell count decreased	ongoing	1	3	0	2021-09-28	2021-08-31	2021-09-21	2021-10-19	ChulaCOV19
RA-116	Fatigue		end	2	5	0	2021-09-01	2021-08-31	2021-09-21	2021-10-19	ChulaCOV19
RA-116	Headache		end	1	5	0	2021-09-21	2021-08-31	2021-09-21	2021-10-19	ChulaCOV19
RA-116	Myalgia (muscle pain)		end	1	5	0	2021-09-21	2021-08-31	2021-09-21	2021-10-19	ChulaCOV19
RA-116	Myalgia (muscle pain)		end	2	5	0	2021-09-01	2021-08-31	2021-09-21	2021-10-19	ChulaCOV19
RA-116	Arthralgia (joint pain)		end	2	5	0	2021-09-01	2021-08-31	2021-09-21	2021-10-19	ChulaCOV19
RA-116	Fatigue		end	1	5	0	2021-09-21	2021-08-31	2021-09-21	2021-10-19	ChulaCOV19
RA-117	Injection site pain		end	1	5	0	2021-09-21	2021-08-31	2021-09-21	2021-10-19	ChulaCOV19
RA-117	Other	anemia	ongoing	1	3	0	2021-09-28	2021-08-31	2021-09-21	2021-10-19	ChulaCOV19
RA-117	Myalgia (muscle pain)		end	1	4	0	2021-09-22	2021-08-31	2021-09-21	2021-10-19	ChulaCOV19
RA-117	Injection site pain		end	1	5	0	2021-09-01	2021-08-31	2021-09-21	2021-10-19	ChulaCOV19
RA-117	Headache		end	1	4	0	2021-09-22	2021-08-31	2021-09-21	2021-10-19	ChulaCOV19
RA-118	Other	hyperuricemia	end	1	3	0	2021-09-07	2021-08-31	2021-09-21	.	Placebo
RA-119	Fever		end	1	4	0	2021-09-22	2021-08-31	2021-09-21	2021-10-19	ChulaCOV19
RA-119	Headache		end	2	4	0	2021-09-22	2021-08-31	2021-09-21	2021-10-19	ChulaCOV19
RA-119	Fatigue		end	1	4	0	2021-09-22	2021-08-31	2021-09-21	2021-10-19	ChulaCOV19
RA-119	Injection site pain		end	1	5	0	2021-09-21	2021-08-31	2021-09-21	2021-10-19	ChulaCOV19
RA-119	Injection site pain		end	1	5	0	2021-08-31	2021-08-31	2021-09-21	2021-10-19	ChulaCOV19
RA-119	Chills/Rigors		end	1	4	0	2021-09-22	2021-08-31	2021-09-21	2021-10-19	ChulaCOV19
RA-119	Myalgia (muscle pain)		end	1	4	0	2021-09-22	2021-08-31	2021-09-21	2021-10-19	ChulaCOV19
RA-120	Injection site pain		end	1	5	0	2021-09-21	2021-08-31	2021-09-21	2021-10-19	ChulaCOV19
RA-120	Chills/Rigors		end	1	5	0	2021-09-22	2021-08-31	2021-09-21	2021-10-19	ChulaCOV19
RA-120	Myalgia (muscle pain)		end	3	5	0	2021-09-22	2021-08-31	2021-09-21	2021-10-19	ChulaCOV19
RA-120	Arthralgia (joint pain)		end	3	5	0	2021-09-22	2021-08-31	2021-09-21	2021-10-19	ChulaCOV19
RA-120	Other	sgpt increased	end	1	3	0	2021-09-28	2021-08-31	2021-09-21	2021-10-19	ChulaCOV19
RA-120	Fatigue		end	3	5	0	2021-09-22	2021-08-31	2021-09-21	2021-10-19	ChulaCOV19
RA-120	Fever		end	1	5	0	2021-09-22	2021-08-31	2021-09-21	2021-10-19	ChulaCOV19
RA-120	Other	sgot increased	end	1	3	0	2021-09-28	2021-08-31	2021-09-21	2021-10-19	ChulaCOV19
RA-120	Injection site pain		end	1	5	0	2021-08-31	2021-08-31	2021-09-21	2021-10-19	ChulaCOV19
RA-120	Headache		end	1	5	0	2021-09-22	2021-08-31	2021-09-21	2021-10-19	ChulaCOV19
RA-120	Arthralgia (joint pain)		end	1	5	0	2021-09-01	2021-08-31	2021-09-21	2021-10-19	ChulaCOV19
RA-120	Other	ggt increased	end	2	3	0	2021-09-28	2021-08-31	2021-09-21	2021-10-19	ChulaCOV19
RA-121	Other	rash left arm	end	3	5	0	2021-09-13	2021-09-01	2021-09-22	2021-10-18	ChulaCOV19
RA-122	Redness		end	2	5	0	2021-09-28	2021-09-01	2021-09-22	2021-10-18	ChulaCOV19
RA-122	Injection site pain		end	1	5	0	2021-09-01	2021-09-01	2021-09-22	2021-10-18	ChulaCOV19
RA-122	Fatigue		end	1	5	0	2021-09-01	2021-09-01	2021-09-22	2021-10-18	ChulaCOV19
RA-122	Injection site pain		end	1	5	0	2021-09-22	2021-09-01	2021-09-22	2021-10-18	ChulaCOV19
RA-122	Headache		end	1	5	0	2021-09-01	2021-09-01	2021-09-22	2021-10-18	ChulaCOV19
RA-123	Injection site pain		end	1	5	0	2021-09-22	2021-09-01	2021-09-22	2021-10-18	ChulaCOV19
RA-123	Fatigue		end	1	5	0	2021-09-01	2021-09-01	2021-09-22	2021-10-18	ChulaCOV19
RA-123	Injection site pain		end	1	5	0	2021-09-01	2021-09-01	2021-09-22	2021-10-18	ChulaCOV19
RA-123	Fatigue		end	1	5	0	2021-09-22	2021-09-01	2021-09-22	2021-10-18	ChulaCOV19
RA-124	Other	maculopapular rash	end	1	3	0	2021-09-06	2021-09-01	2021-09-22	.	Placebo
RA-125	Injection site pain		end	2	5	0	2021-09-22	2021-09-01	2021-09-22	2021-10-18	ChulaCOV19
RA-125	Myalgia (muscle pain)		end	2	5	0	2021-09-23	2021-09-01	2021-09-22	2021-10-18	ChulaCOV19
RA-125	Redness		end	3	5	0	2021-09-27	2021-09-01	2021-09-22	2021-10-18	ChulaCOV19
RA-125	Fatigue		end	1	5	0	2021-09-01	2021-09-01	2021-09-22	2021-10-18	ChulaCOV19
RA-125	Injection site pain		end	1	5	0	2021-09-01	2021-09-01	2021-09-22	2021-10-18	ChulaCOV19
RA-125	Headache		end	2	5	0	2021-09-22	2021-09-01	2021-09-22	2021-10-18	ChulaCOV19
RA-125	Fatigue		end	2	5	0	2021-09-22	2021-09-01	2021-09-22	2021-10-18	ChulaCOV19
RA-125	Chills/Rigors		end	1	5	0	2021-09-23	2021-09-01	2021-09-22	2021-10-18	ChulaCOV19
RA-126	Injection site pain		end	1	5	0	2021-09-01	2021-09-01	2021-09-22	2021-10-18	ChulaCOV19
RA-126	Injection site pain		end	1	5	0	2021-09-23	2021-09-01	2021-09-22	2021-10-18	ChulaCOV19
RA-127	Other	maculopapular rash at chest wall, both arms	end	1	4	0	2021-09-06	2021-09-01	2021-09-22	2021-10-18	ChulaCOV19
RA-127	Headache		end	2	5	0	2021-09-22	2021-09-01	2021-09-22	2021-10-18	ChulaCOV19
RA-127	Injection site pain		end	2	5	0	2021-09-22	2021-09-01	2021-09-22	2021-10-18	ChulaCOV19
RA-127	Fever		end	1	5	0	2021-09-23	2021-09-01	2021-09-22	2021-10-18	ChulaCOV19
RA-127	Chills/Rigors		end	1	5	0	2021-09-23	2021-09-01	2021-09-22	2021-10-18	ChulaCOV19
RA-127	Injection site pain		end	1	5	0	2021-09-01	2021-09-01	2021-09-22	2021-10-18	ChulaCOV19
RA-127	Fatigue		end	2	5	0	2021-09-22	2021-09-01	2021-09-22	2021-10-18	ChulaCOV19
RA-127	Redness		end	2	5	0	2021-09-23	2021-09-01	2021-09-22	2021-10-18	ChulaCOV19
RA-127	Myalgia (muscle pain)		end	2	5	0	2021-09-23	2021-09-01	2021-09-22	2021-10-18	ChulaCOV19
RA-128	Fatigue		end	1	5	0	2021-09-01	2021-09-01	2021-09-22	2021-10-18	ChulaCOV19
RA-128	Injection site pain		end	1	5	0	2021-09-22	2021-09-01	2021-09-22	2021-10-18	ChulaCOV19
RA-128	Injection site pain		end	2	5	0	2021-09-01	2021-09-01	2021-09-22	2021-10-18	ChulaCOV19
RA-128	Fatigue		end	1	5	0	2021-09-22	2021-09-01	2021-09-22	2021-10-18	ChulaCOV19
RA-129	Other	decrease white blood cell	end	1	3	0	2021-09-08	2021-09-01	2021-09-22	.	Placebo
RA-129	Myalgia (muscle pain)		end	1	5	0	2021-09-01	2021-09-01	2021-09-22	.	Placebo
RA-129	Injection site pain		end	1	5	0	2021-09-23	2021-09-01	2021-09-22	.	Placebo
RA-129	Fatigue		end	1	5	0	2021-09-01	2021-09-01	2021-09-22	.	Placebo
RA-129	Headache		end	1	3	0	2021-09-05	2021-09-01	2021-09-22	.	Placebo
RA-130	Fatigue		end	1	5	0	2021-09-01	2021-09-01	2021-09-22	2021-10-18	ChulaCOV19
RA-130	Injection site pain		end	2	5	0	2021-09-01	2021-09-01	2021-09-22	2021-10-18	ChulaCOV19
RA-130	Injection site pain		end	2	5	0	2021-09-22	2021-09-01	2021-09-22	2021-10-18	ChulaCOV19
RA-130	Headache		end	1	5	0	2021-09-22	2021-09-01	2021-09-22	2021-10-18	ChulaCOV19
RA-130	Fever		end	1	5	0	2021-09-22	2021-09-01	2021-09-22	2021-10-18	ChulaCOV19
RA-130	Headache		end	1	5	0	2021-09-01	2021-09-01	2021-09-22	2021-10-18	ChulaCOV19
RA-131	Injection site pain		end	2	5	0	2021-09-22	2021-09-01	2021-09-22	2021-10-18	ChulaCOV19
RA-131	Injection site pain		end	1	5	0	2021-09-01	2021-09-01	2021-09-22	2021-10-18	ChulaCOV19
RA-132	Headache		end	1	5	0	2021-09-01	2021-09-01	2021-09-22	.	Placebo
RA-132	Fatigue		end	1	5	0	2021-09-01	2021-09-01	2021-09-22	.	Placebo
RA-133	Headache		end	2	5	0	2021-09-23	2021-09-01	2021-09-22	2021-10-18	ChulaCOV19
RA-133	Injection site pain		end	1	5	0	2021-09-01	2021-09-01	2021-09-22	2021-10-18	ChulaCOV19
RA-133	Chills/Rigors		end	1	5	0	2021-09-23	2021-09-01	2021-09-22	2021-10-18	ChulaCOV19
RA-133	Other	neutropenia	end	1	3	0	2021-09-08	2021-09-01	2021-09-22	2021-10-18	ChulaCOV19
RA-133	Injection site pain		end	1	5	0	2021-09-22	2021-09-01	2021-09-22	2021-10-18	ChulaCOV19
RA-133	Fatigue		end	2	5	0	2021-09-23	2021-09-01	2021-09-22	2021-10-18	ChulaCOV19
RA-133	Myalgia (muscle pain)		end	1	5	0	2021-09-23	2021-09-01	2021-09-22	2021-10-18	ChulaCOV19
RA-133	Other	neutrophils count decreased	end	1	3	0	2021-09-29	2021-09-01	2021-09-22	2021-10-18	ChulaCOV19
RA-133	Fever		end	1	5	0	2021-09-23	2021-09-01	2021-09-22	2021-10-18	ChulaCOV19
RA-134	Headache		end	1	5	0	2021-09-01	2021-09-01	2021-09-22	2021-10-18	ChulaCOV19
RA-134	Fatigue		end	2	5	0	2021-09-22	2021-09-01	2021-09-22	2021-10-18	ChulaCOV19
RA-134	Injection site pain		end	1	5	0	2021-09-01	2021-09-01	2021-09-22	2021-10-18	ChulaCOV19
RA-134	Other	cpk increased	end	1	3	0	2021-09-22	2021-09-01	2021-09-22	2021-10-18	ChulaCOV19
RA-134	Fatigue		end	1	5	0	2021-09-01	2021-09-01	2021-09-22	2021-10-18	ChulaCOV19
RA-134	Injection site pain		end	1	5	0	2021-09-22	2021-09-01	2021-09-22	2021-10-18	ChulaCOV19
RA-134	Headache		end	2	5	0	2021-09-23	2021-09-01	2021-09-22	2021-10-18	ChulaCOV19
RA-135	Headache		end	1	5	0	2021-09-23	2021-09-01	2021-09-22	2021-10-18	ChulaCOV19
RA-135	Chills/Rigors		end	1	5	0	2021-09-23	2021-09-01	2021-09-22	2021-10-18	ChulaCOV19
RA-135	Fatigue		end	1	5	0	2021-09-23	2021-09-01	2021-09-22	2021-10-18	ChulaCOV19
RA-135	Fever		end	1	5	0	2021-09-23	2021-09-01	2021-09-22	2021-10-18	ChulaCOV19
RA-135	Injection site pain		end	1	5	0	2021-09-23	2021-09-01	2021-09-22	2021-10-18	ChulaCOV19
RA-135	Myalgia (muscle pain)		end	1	5	0	2021-09-23	2021-09-01	2021-09-22	2021-10-18	ChulaCOV19
RA-136	Injection site pain		end	1	5	0	2021-09-22	2021-09-01	2021-09-22	2021-10-19	ChulaCOV19
RA-136	Myalgia (muscle pain)		end	1	5	0	2021-09-23	2021-09-01	2021-09-22	2021-10-19	ChulaCOV19
RA-136	Injection site pain		end	1	5	0	2021-09-01	2021-09-01	2021-09-22	2021-10-19	ChulaCOV19
RA-137	Fatigue		end	1	5	0	2021-09-22	2021-09-01	2021-09-22	2021-10-19	ChulaCOV19
RA-137	Injection site pain		end	1	5	0	2021-09-01	2021-09-01	2021-09-22	2021-10-19	ChulaCOV19
RA-137	Fatigue		end	1	5	0	2021-09-01	2021-09-01	2021-09-22	2021-10-19	ChulaCOV19
RA-137	Headache		end	1	5	0	2021-09-23	2021-09-01	2021-09-22	2021-10-19	ChulaCOV19
RA-137	Injection site pain		end	1	5	0	2021-09-22	2021-09-01	2021-09-22	2021-10-19	ChulaCOV19
RA-137	Chills/Rigors		end	1	5	0	2021-09-24	2021-09-01	2021-09-22	2021-10-19	ChulaCOV19
RA-138	Injection site pain		end	1	5	0	2021-09-23	2021-09-01	2021-09-22	2021-10-19	ChulaCOV19
RA-138	Fatigue		end	1	5	0	2021-09-02	2021-09-01	2021-09-22	2021-10-19	ChulaCOV19
RA-138	Myalgia (muscle pain)		end	1	5	0	2021-09-23	2021-09-01	2021-09-22	2021-10-19	ChulaCOV19
RA-138	Headache		end	1	5	0	2021-09-03	2021-09-01	2021-09-22	2021-10-19	ChulaCOV19
RA-139	Chills/Rigors		end	1	5	0	2021-09-23	2021-09-01	2021-09-22	2021-10-19	ChulaCOV19
RA-139	Arthralgia (joint pain)		end	1	5	0	2021-09-23	2021-09-01	2021-09-22	2021-10-19	ChulaCOV19
RA-139	Injection site pain		end	1	5	0	2021-09-22	2021-09-01	2021-09-22	2021-10-19	ChulaCOV19
RA-139	Arthralgia (joint pain)		end	1	4	0	2021-09-01	2021-09-01	2021-09-22	2021-10-19	ChulaCOV19
RA-139	Other	wheal left arm	end	1	5	0	2021-09-09	2021-09-01	2021-09-22	2021-10-19	ChulaCOV19
RA-139	Injection site pain		end	1	5	0	2021-09-01	2021-09-01	2021-09-22	2021-10-19	ChulaCOV19
RA-139	Headache		end	1	5	0	2021-09-23	2021-09-01	2021-09-22	2021-10-19	ChulaCOV19
RA-139	Myalgia (muscle pain)		end	1	5	0	2021-09-23	2021-09-01	2021-09-22	2021-10-19	ChulaCOV19
RA-139	Redness		end	3	5	0	2021-09-26	2021-09-01	2021-09-22	2021-10-19	ChulaCOV19
RA-140	Headache		end	1	4	0	2021-09-02	2021-09-01	2021-09-22	.	Placebo
RA-142	Injection site pain		end	2	5	0	2021-09-22	2021-09-01	2021-09-22	2021-10-19	ChulaCOV19
RA-142	Myalgia (muscle pain)		end	1	5	0	2021-09-02	2021-09-01	2021-09-22	2021-10-19	ChulaCOV19
RA-142	Fatigue		end	1	5	0	2021-09-22	2021-09-01	2021-09-22	2021-10-19	ChulaCOV19
RA-142	Chills/Rigors		end	1	5	0	2021-09-02	2021-09-01	2021-09-22	2021-10-19	ChulaCOV19
RA-142	Fatigue		end	1	5	0	2021-09-01	2021-09-01	2021-09-22	2021-10-19	ChulaCOV19
RA-142	Headache		end	1	5	0	2021-09-02	2021-09-01	2021-09-22	2021-10-19	ChulaCOV19
RA-142	Headache		end	1	5	0	2021-09-22	2021-09-01	2021-09-22	2021-10-19	ChulaCOV19
RA-142	Myalgia (muscle pain)		end	1	5	0	2021-09-22	2021-09-01	2021-09-22	2021-10-19	ChulaCOV19
RA-142	Injection site pain		end	2	5	0	2021-09-01	2021-09-01	2021-09-22	2021-10-19	ChulaCOV19
RA-143	Injection site pain		end	2	5	0	2021-09-22	2021-09-01	2021-09-22	2021-10-19	ChulaCOV19
RA-143	Fatigue		end	1	5	0	2021-09-23	2021-09-01	2021-09-22	2021-10-19	ChulaCOV19
RA-143	Injection site pain		end	2	5	0	2021-09-01	2021-09-01	2021-09-22	2021-10-19	ChulaCOV19
RA-143	Chills/Rigors		end	1	5	0	2021-09-23	2021-09-01	2021-09-22	2021-10-19	ChulaCOV19
RA-143	Headache		end	1	5	0	2021-09-01	2021-09-01	2021-09-22	2021-10-19	ChulaCOV19
RA-143	Headache		end	1	5	0	2021-09-23	2021-09-01	2021-09-22	2021-10-19	ChulaCOV19
RA-143	Fatigue		end	1	5	0	2021-09-01	2021-09-01	2021-09-22	2021-10-19	ChulaCOV19
RA-144	Chills/Rigors		end	1	5	0	2021-09-23	2021-09-01	2021-09-22	2021-10-19	ChulaCOV19
RA-144	Injection site pain		end	1	5	0	2021-09-01	2021-09-01	2021-09-22	2021-10-19	ChulaCOV19
RA-144	Diarrhoea		end	1	5	0	2021-09-02	2021-09-01	2021-09-22	2021-10-19	ChulaCOV19
RA-144	Fever		end	1	5	0	2021-09-23	2021-09-01	2021-09-22	2021-10-19	ChulaCOV19
RA-144	Injection site pain		end	1	5	0	2021-09-22	2021-09-01	2021-09-22	2021-10-19	ChulaCOV19
RA-144	Fatigue		end	1	5	0	2021-09-23	2021-09-01	2021-09-22	2021-10-19	ChulaCOV19
RA-144	Redness		end	2	5	0	2021-09-29	2021-09-01	2021-09-22	2021-10-19	ChulaCOV19
RA-145	Injection site pain		end	1	5	0	2021-09-01	2021-09-01	2021-09-22	2021-10-19	ChulaCOV19
RA-145	Fatigue		end	1	5	0	2021-09-02	2021-09-01	2021-09-22	2021-10-19	ChulaCOV19
RA-145	Headache		end	1	5	0	2021-09-23	2021-09-01	2021-09-22	2021-10-19	ChulaCOV19
RA-145	Fever		end	1	5	0	2021-09-22	2021-09-01	2021-09-22	2021-10-19	ChulaCOV19
RA-145	Chills/Rigors		end	1	5	0	2021-09-02	2021-09-01	2021-09-22	2021-10-19	ChulaCOV19
RA-145	Injection site pain		end	1	5	0	2021-09-22	2021-09-01	2021-09-22	2021-10-19	ChulaCOV19
RA-145	Vomiting		end	1	5	0	2021-09-23	2021-09-01	2021-09-22	2021-10-19	ChulaCOV19
RA-145	Chills/Rigors		end	1	5	0	2021-09-22	2021-09-01	2021-09-22	2021-10-19	ChulaCOV19
RA-146	Injection site pain		end	1	5	0	2021-09-02	2021-09-01	2021-09-22	2021-10-19	ChulaCOV19
RA-146	Injection site pain		end	1	5	0	2021-09-22	2021-09-01	2021-09-22	2021-10-19	ChulaCOV19
RA-147	Injection site pain		end	1	5	0	2021-09-22	2021-09-01	2021-09-22	2021-10-19	ChulaCOV19
RA-148	Injection site pain		end	1	5	0	2021-09-01	2021-09-01	2021-09-22	2021-10-19	ChulaCOV19
RA-148	Injection site pain		end	1	5	0	2021-09-22	2021-09-01	2021-09-22	2021-10-19	ChulaCOV19
RA-149	Injection site pain		end	2	5	0	2021-09-01	2021-09-01	2021-09-22	2021-10-19	ChulaCOV19
RA-149	Fatigue		end	2	5	0	2021-09-23	2021-09-01	2021-09-22	2021-10-19	ChulaCOV19
RA-149	Injection site pain		end	2	5	0	2021-09-22	2021-09-01	2021-09-22	2021-10-19	ChulaCOV19
RA-149	Chills/Rigors		end	1	5	0	2021-09-23	2021-09-01	2021-09-22	2021-10-19	ChulaCOV19
RA-149	Headache		end	1	5	0	2021-09-23	2021-09-01	2021-09-22	2021-10-19	ChulaCOV19
RA-150	Other	ggt increased	ongoing	1	3	0	2021-09-22	2021-09-01	2021-09-22	.	Placebo
RA-150	Other	alt increased	ongoing	1	3	0	2021-09-22	2021-09-01	2021-09-22	.	Placebo

## Sheet: ChulaCov19&Placebo_Solicited
random_id	AETERM	AETERM_SP	AEONGO	AESEV	AEREL	AESER	start_date	VISDAT_D01	VISDAT_D22	VISDAT_D50	Arm	related	solid	max_grade
RA-002	Injection site pain		end	1	5	0	2021-08-26	2021-08-26	.	2021-10-14	ChulaCOV19	1	1	1
RA-003	Injection site pain		end	1	5	0	2021-09-16	2021-08-26	2021-09-16	2021-10-14	ChulaCOV19	1	1	1
RA-004	Fatigue		end	1	5	0	2021-08-26	2021-08-26	2021-09-21	.	Placebo	1	1	1
RA-005	Injection site pain		end	1	5	0	2021-09-16	2021-08-26	2021-09-16	2021-10-14	ChulaCOV19	1	1	1
RA-006	Injection site pain		end	1	5	0	2021-08-26	2021-08-26	2021-09-16	2021-10-14	ChulaCOV19	1	1	1
RA-007	Injection site pain		end	1	5	0	2021-08-26	2021-08-26	2021-09-16	2021-10-14	ChulaCOV19	1	1	1
RA-009	Chills/Rigors		end	1	5	0	2021-09-17	2021-08-26	2021-09-16	2021-10-14	ChulaCOV19	1	1	1
RA-010	Headache		end	1	4	0	2021-09-17	2021-08-26	2021-09-16	2021-10-14	ChulaCOV19	1	1	1
RA-011	Headache		end	3	5	0	2021-09-16	2021-08-26	2021-09-16	2021-10-14	ChulaCOV19	1	1	3
RA-012	Injection site pain		end	1	4	0	2021-08-26	2021-08-26	2021-09-16	2021-10-14	ChulaCOV19	1	1	1
RA-013	Injection site pain		end	1	5	0	2021-08-26	2021-08-26	.	2021-10-14	ChulaCOV19	1	1	1
RA-014	Fatigue		end	3	5	0	2021-09-16	2021-08-26	2021-09-16	.	Placebo	1	1	3
RA-015	Injection site pain		end	1	4	0	2021-08-26	2021-08-26	2021-09-16	2021-10-14	ChulaCOV19	1	1	1
RA-016	Injection site pain		end	2	5	0	2021-09-16	2021-08-26	2021-09-16	2021-10-14	ChulaCOV19	1	1	2
RA-017	Fatigue		end	2	5	0	2021-09-17	2021-08-26	2021-09-16	2021-10-14	ChulaCOV19	1	1	2
RA-018	Injection site pain		end	3	5	0	2021-08-26	2021-08-26	2021-09-16	2021-10-14	ChulaCOV19	1	1	3
RA-019	Headache		end	2	5	0	2021-09-17	2021-08-26	2021-09-16	2021-10-14	ChulaCOV19	1	1	2
RA-021	Headache		end	1	4	0	2021-08-26	2021-08-26	2021-09-16	.	Placebo	1	1	1
RA-022	Fatigue		end	1	4	0	2021-09-17	2021-08-26	2021-09-16	2021-10-14	ChulaCOV19	1	1	1
RA-023	Injection site pain		end	2	5	0	2021-08-26	2021-08-26	2021-09-16	2021-10-14	ChulaCOV19	1	1	2
RA-024	Fatigue		end	1	5	0	2021-08-26	2021-08-26	2021-09-16	2021-10-15	ChulaCOV19	1	1	1
RA-025	Fatigue		end	3	5	0	2021-08-26	2021-08-26	2021-09-16	2021-10-14	ChulaCOV19	1	1	3
RA-027	Injection site pain		end	2	5	0	2021-09-16	2021-08-26	2021-09-16	2021-10-14	ChulaCOV19	1	1	2
RA-028	Injection site pain		end	2	5	0	2021-08-26	2021-08-26	2021-09-16	2021-10-14	ChulaCOV19	1	1	2
RA-029	Injection site pain		end	3	5	0	2021-09-16	2021-08-26	2021-09-16	2021-10-14	ChulaCOV19	1	1	3
RA-030	Injection site pain		end	2	5	0	2021-09-16	2021-08-26	2021-09-16	2021-10-14	ChulaCOV19	1	1	2
RA-031	Arthralgia (joint pain)		end	1	3	0	2021-08-29	2021-08-27	2021-09-17	.	Placebo	1	1	1
RA-032	Myalgia (muscle pain)		end	2	5	0	2021-09-18	2021-08-27	2021-09-17	2021-10-15	ChulaCOV19	1	1	2
RA-033	Fever		end	2	5	0	2021-09-17	2021-08-27	2021-09-17	2021-10-15	ChulaCOV19	1	1	2
RA-034	Myalgia (muscle pain)		end	2	5	0	2021-09-17	2021-08-27	2021-09-17	2021-10-15	ChulaCOV19	1	1	2
RA-035	Headache		end	2	5	0	2021-09-17	2021-08-27	2021-09-17	2021-10-15	ChulaCOV19	1	1	2
RA-036	Injection site pain		end	2	5	0	2021-09-17	2021-08-27	2021-09-17	2021-10-15	ChulaCOV19	1	1	2
RA-037	Injection site pain		end	1	5	0	2021-08-27	2021-08-27	2021-09-17	2021-10-15	ChulaCOV19	1	1	1
RA-038	Fatigue		end	1	4	0	2021-09-17	2021-08-27	2021-09-17	2021-10-15	ChulaCOV19	1	1	1
RA-039	Diarrhoea		end	1	3	0	2021-08-28	2021-08-27	2021-09-17	.	Placebo	1	1	1
RA-040	Injection site pain		end	1	5	0	2021-08-27	2021-08-27	2021-09-17	2021-11-04	ChulaCOV19	1	1	1
RA-041	Injection site pain		end	1	5	0	2021-08-27	2021-08-27	2021-09-17	.	Placebo	1	1	1
RA-042	Arthralgia (joint pain)		end	1	3	0	2021-09-18	2021-08-27	2021-09-17	2021-10-15	ChulaCOV19	1	1	1
RA-043	Fatigue		end	1	4	0	2021-09-18	2021-08-27	2021-09-17	2021-10-15	ChulaCOV19	1	1	1
RA-044	Myalgia (muscle pain)		end	2	5	0	2021-09-18	2021-08-27	2021-09-17	2021-10-15	ChulaCOV19	1	1	2
RA-045	Diarrhoea		end	1	3	0	2021-08-28	2021-08-27	2021-09-17	2021-10-15	ChulaCOV19	1	1	1
RA-046	Injection site pain		end	2	5	0	2021-09-17	2021-08-27	2021-09-17	2021-10-15	ChulaCOV19	1	1	2
RA-047	Arthralgia (joint pain)		end	1	4	0	2021-09-18	2021-08-27	2021-09-17	2021-10-15	ChulaCOV19	1	1	1
RA-049	Injection site pain		end	2	5	0	2021-09-17	2021-08-27	2021-09-17	2021-10-15	ChulaCOV19	1	1	2
RA-050	Fever		end	1	4	0	2021-09-18	2021-08-27	2021-09-17	2021-10-15	ChulaCOV19	1	1	1
RA-051	Injection site pain		end	2	5	0	2021-09-17	2021-08-27	2021-09-17	2021-10-15	ChulaCOV19	1	1	2
RA-052	Injection site pain		end	2	5	0	2021-08-27	2021-08-27	2021-09-17	2021-10-15	ChulaCOV19	1	1	2
RA-053	Injection site pain		end	1	5	0	2021-09-17	2021-08-27	2021-09-17	2021-10-15	ChulaCOV19	1	1	1
RA-054	Injection site pain		end	1	5	0	2021-09-18	2021-08-27	2021-09-17	.	Placebo	1	1	1
RA-055	Headache		end	2	5	0	2021-09-18	2021-08-27	2021-09-17	2021-10-15	ChulaCOV19	1	1	2
RA-056	Headache		end	1	5	0	2021-09-17	2021-08-27	2021-09-17	2021-10-15	ChulaCOV19	1	1	1
RA-057	Fatigue		end	3	4	0	2021-09-17	2021-08-27	2021-09-17	2021-10-15	ChulaCOV19	1	1	3
RA-058	Headache		end	1	4	0	2021-08-27	2021-08-27	2021-09-17	.	Placebo	1	1	1
RA-059	Injection site pain		end	1	5	0	2021-08-27	2021-08-27	2021-09-17	2021-10-15	ChulaCOV19	1	1	1
RA-060	Myalgia (muscle pain)		end	2	4	0	2021-09-17	2021-08-27	2021-09-17	2021-10-15	ChulaCOV19	1	1	2
RA-061	Injection site pain		end	1	5	0	2021-09-20	2021-08-30	2021-09-20	2021-10-18	ChulaCOV19	1	1	1
RA-062	Injection site pain		end	1	5	0	2021-08-30	2021-08-30	2021-09-20	2021-10-18	ChulaCOV19	1	1	1
RA-063	Fatigue		end	2	5	0	2021-08-30	2021-08-30	2021-09-20	2021-10-18	ChulaCOV19	1	1	2
RA-065	Fatigue		end	2	5	0	2021-09-20	2021-08-30	2021-09-20	2021-10-18	ChulaCOV19	1	1	2
RA-066	Injection site pain		end	3	5	0	2021-09-20	2021-08-30	2021-09-20	2021-10-18	ChulaCOV19	1	1	3
RA-067	Injection site pain		end	1	5	0	2021-09-20	2021-08-30	2021-09-20	2021-10-18	ChulaCOV19	1	1	1
RA-068	Injection site pain		end	3	5	0	2021-09-20	2021-08-30	2021-09-20	2021-10-18	ChulaCOV19	1	1	3
RA-069	Injection site pain		end	2	5	0	2021-09-20	2021-08-30	2021-09-20	2021-10-18	ChulaCOV19	1	1	2
RA-070	Injection site pain		end	1	5	0	2021-08-30	2021-08-30	2021-09-20	.	Placebo	1	1	1
RA-071	Headache		end	1	5	0	2021-08-30	2021-08-30	2021-09-20	.	Placebo	1	1	1
RA-072	Headache		end	2	5	0	2021-09-21	2021-08-30	2021-09-20	2021-10-18	ChulaCOV19	1	1	2
RA-073	Fatigue		end	2	4	0	2021-09-20	2021-08-30	2021-09-20	2021-10-18	ChulaCOV19	1	1	2
RA-074	Injection site pain		end	1	5	0	2021-08-30	2021-08-30	2021-09-20	2021-10-18	ChulaCOV19	1	1	1
RA-075	Myalgia (muscle pain)		end	3	4	0	2021-09-21	2021-08-30	2021-09-20	2021-10-18	ChulaCOV19	1	1	3
RA-076	Injection site pain		end	2	5	0	2021-09-20	2021-08-30	2021-09-20	2021-10-18	ChulaCOV19	1	1	2
RA-077	Fatigue		end	2	5	0	2021-09-20	2021-08-30	2021-09-20	2021-10-18	ChulaCOV19	1	1	2
RA-079	Injection site pain		end	2	5	0	2021-08-30	2021-08-30	2021-09-20	2021-10-18	ChulaCOV19	1	1	2
RA-080	Injection site pain		end	2	5	0	2021-08-30	2021-08-30	2021-09-20	2021-10-18	ChulaCOV19	1	1	2
RA-081	Injection site pain		end	1	5	0	2021-08-30	2021-08-30	2021-09-20	2021-10-18	ChulaCOV19	1	1	1
RA-082	Arthralgia (joint pain)		end	1	3	0	2021-08-31	2021-08-30	2021-09-20	.	Placebo	1	1	1
RA-083	Redness		end	1	5	0	2021-09-24	2021-08-30	2021-09-20	2021-10-20	ChulaCOV19	1	1	1
RA-084	Injection site pain		end	2	5	0	2021-09-20	2021-08-30	2021-09-20	2021-10-18	ChulaCOV19	1	1	2
RA-085	Injection site pain		end	1	5	0	2021-08-30	2021-08-30	2021-09-20	2021-10-18	ChulaCOV19	1	1	1
RA-086	Headache		end	2	5	0	2021-08-30	2021-08-30	2021-09-20	2021-10-18	ChulaCOV19	1	1	2
RA-087	Injection site pain		end	2	5	0	2021-09-20	2021-08-30	2021-09-20	2021-10-18	ChulaCOV19	1	1	2
RA-088	Injection site pain		end	2	5	0	2021-09-20	2021-08-30	2021-09-20	2021-10-18	ChulaCOV19	1	1	2
RA-090	Myalgia (muscle pain)		end	1	5	0	2021-09-21	2021-08-30	2021-09-20	2021-10-18	ChulaCOV19	1	1	1
RA-091	Headache		end	1	3	0	2021-09-04	2021-08-31	2021-09-21	.	Placebo	1	1	1
RA-092	Fatigue		end	1	4	0	2021-09-22	2021-08-31	2021-09-21	2021-10-19	ChulaCOV19	1	1	1
RA-093	Injection site pain		end	1	5	0	2021-08-31	2021-08-31	2021-09-21	2021-10-19	ChulaCOV19	1	1	1
RA-094	Redness		end	2	5	0	2021-09-26	2021-08-31	2021-09-21	2021-10-19	ChulaCOV19	1	1	2
RA-095	Arthralgia (joint pain)		end	3	5	0	2021-09-21	2021-08-31	2021-09-21	2021-10-19	ChulaCOV19	1	1	3
RA-096	Myalgia (muscle pain)		end	2	5	0	2021-09-21	2021-08-31	2021-09-21	2021-10-19	ChulaCOV19	1	1	2
RA-097	Injection site pain		end	1	5	0	2021-09-21	2021-08-31	2021-09-21	2021-10-19	ChulaCOV19	1	1	1
RA-099	Redness		end	2	5	0	2021-09-22	2021-08-31	2021-09-21	2021-10-19	ChulaCOV19	1	1	2
RA-100	Injection site pain		end	1	5	0	2021-08-31	2021-08-31	2021-09-21	2021-10-19	ChulaCOV19	1	1	1
RA-101	Fatigue		end	1	5	0	2021-09-21	2021-08-31	2021-09-21	.	Placebo	1	1	1
RA-102	Injection site pain		end	2	5	0	2021-09-21	2021-08-31	2021-09-21	2021-10-19	ChulaCOV19	1	1	2
RA-103	Headache		end	1	5	0	2021-09-21	2021-08-31	2021-09-21	2021-10-19	ChulaCOV19	1	1	1
RA-104	Injection site pain		end	2	5	0	2021-09-21	2021-08-31	2021-09-21	2021-10-19	ChulaCOV19	1	1	2
RA-105	Headache		end	1	4	0	2021-09-01	2021-08-31	2021-09-21	2021-10-19	ChulaCOV19	1	1	1
RA-106	Injection site pain		end	2	5	0	2021-08-31	2021-08-31	2021-09-21	2021-10-19	ChulaCOV19	1	1	2
RA-107	Injection site pain		end	1	5	0	2021-09-21	2021-08-31	2021-09-21	2021-10-19	ChulaCOV19	1	1	1
RA-108	Headache		end	3	3	0	2021-09-06	2021-08-31	2021-09-21	2021-10-19	ChulaCOV19	1	1	3
RA-109	Redness		end	2	5	0	2021-09-23	2021-08-31	2021-09-21	2021-10-19	ChulaCOV19	1	1	2
RA-110	Injection site pain		end	1	5	0	2021-08-31	2021-08-31	2021-09-21	.	Placebo	1	1	1
RA-111	Injection site pain		end	1	5	0	2021-08-31	2021-08-31	2021-09-21	2021-10-19	ChulaCOV19	1	1	1
RA-112	Injection site pain		end	2	5	0	2021-09-21	2021-08-31	2021-09-21	2021-10-19	ChulaCOV19	1	1	2
RA-113	Injection site pain		end	3	5	0	2021-09-21	2021-08-31	2021-09-21	2021-10-19	ChulaCOV19	1	1	3
RA-114	Fatigue		end	1	4	0	2021-08-31	2021-08-31	2021-09-21	.	Placebo	1	1	1
RA-115	Fatigue		end	1	4	0	2021-09-22	2021-08-31	2021-09-21	2021-10-19	ChulaCOV19	1	1	1
RA-116	Injection site pain		end	2	5	0	2021-08-31	2021-08-31	2021-09-21	2021-10-19	ChulaCOV19	1	1	2
RA-117	Injection site pain		end	1	5	0	2021-09-21	2021-08-31	2021-09-21	2021-10-19	ChulaCOV19	1	1	1
RA-119	Headache		end	2	4	0	2021-09-22	2021-08-31	2021-09-21	2021-10-19	ChulaCOV19	1	1	2
RA-120	Fatigue		end	3	5	0	2021-09-22	2021-08-31	2021-09-21	2021-10-19	ChulaCOV19	1	1	3
RA-122	Redness		end	2	5	0	2021-09-28	2021-09-01	2021-09-22	2021-10-18	ChulaCOV19	1	1	2
RA-123	Fatigue		end	1	5	0	2021-09-22	2021-09-01	2021-09-22	2021-10-18	ChulaCOV19	1	1	1
RA-125	Redness		end	3	5	0	2021-09-27	2021-09-01	2021-09-22	2021-10-18	ChulaCOV19	1	1	3
RA-126	Injection site pain		end	1	5	0	2021-09-23	2021-09-01	2021-09-22	2021-10-18	ChulaCOV19	1	1	1
RA-127	Injection site pain		end	2	5	0	2021-09-22	2021-09-01	2021-09-22	2021-10-18	ChulaCOV19	1	1	2
RA-128	Injection site pain		end	2	5	0	2021-09-01	2021-09-01	2021-09-22	2021-10-18	ChulaCOV19	1	1	2
RA-129	Fatigue		end	1	5	0	2021-09-01	2021-09-01	2021-09-22	.	Placebo	1	1	1
RA-130	Injection site pain		end	2	5	0	2021-09-22	2021-09-01	2021-09-22	2021-10-18	ChulaCOV19	1	1	2
RA-131	Injection site pain		end	2	5	0	2021-09-22	2021-09-01	2021-09-22	2021-10-18	ChulaCOV19	1	1	2
RA-132	Fatigue		end	1	5	0	2021-09-01	2021-09-01	2021-09-22	.	Placebo	1	1	1
RA-133	Headache		end	2	5	0	2021-09-23	2021-09-01	2021-09-22	2021-10-18	ChulaCOV19	1	1	2
RA-134	Fatigue		end	2	5	0	2021-09-22	2021-09-01	2021-09-22	2021-10-18	ChulaCOV19	1	1	2
RA-135	Fever		end	1	5	0	2021-09-23	2021-09-01	2021-09-22	2021-10-18	ChulaCOV19	1	1	1
RA-136	Myalgia (muscle pain)		end	1	5	0	2021-09-23	2021-09-01	2021-09-22	2021-10-19	ChulaCOV19	1	1	1
RA-137	Injection site pain		end	1	5	0	2021-09-01	2021-09-01	2021-09-22	2021-10-19	ChulaCOV19	1	1	1
RA-138	Injection site pain		end	1	5	0	2021-09-23	2021-09-01	2021-09-22	2021-10-19	ChulaCOV19	1	1	1
RA-139	Redness		end	3	5	0	2021-09-26	2021-09-01	2021-09-22	2021-10-19	ChulaCOV19	1	1	3
RA-140	Headache		end	1	4	0	2021-09-02	2021-09-01	2021-09-22	.	Placebo	1	1	1
RA-142	Injection site pain		end	2	5	0	2021-09-22	2021-09-01	2021-09-22	2021-10-19	ChulaCOV19	1	1	2
RA-143	Injection site pain		end	2	5	0	2021-09-22	2021-09-01	2021-09-22	2021-10-19	ChulaCOV19	1	1	2
RA-144	Redness		end	2	5	0	2021-09-29	2021-09-01	2021-09-22	2021-10-19	ChulaCOV19	1	1	2
RA-145	Fatigue		end	1	5	0	2021-09-02	2021-09-01	2021-09-22	2021-10-19	ChulaCOV19	1	1	1
RA-146	Injection site pain		end	1	5	0	2021-09-02	2021-09-01	2021-09-22	2021-10-19	ChulaCOV19	1	1	1
RA-147	Injection site pain		end	1	5	0	2021-09-22	2021-09-01	2021-09-22	2021-10-19	ChulaCOV19	1	1	1
RA-148	Injection site pain		end	1	5	0	2021-09-22	2021-09-01	2021-09-22	2021-10-19	ChulaCOV19	1	1	1
RA-149	Injection site pain		end	2	5	0	2021-09-22	2021-09-01	2021-09-22	2021-10-19	ChulaCOV19	1	1	2

## Sheet: ChulaCov19&Placebo_unsolicited
random_id	AETERM	AETERM_SP	AEONGO	AESEV	AEREL	AESER	start_date	VISDAT_D01	VISDAT_D22	VISDAT_D50	Arm	related	solid	max_grade
RA-003	Other	increased ast	end	1	3	0	2021-09-02	2021-08-26	2021-09-16	2021-10-14	ChulaCOV19	1	0	1
RA-004	Other	increased lipase	end	1	3	0	2021-09-02	2021-08-26	2021-09-21	.	Placebo	1	0	1
RA-005	Other	glucosuria 1+	end	1	3	0	2021-09-16	2021-08-26	2021-09-16	2021-10-14	ChulaCOV19	1	0	1
RA-008	Other	anemia	ongoing	1	3	0	2021-09-23	2021-08-26	2021-09-16	.	Placebo	1	0	1
RA-010	Other	lipase increased	end	1	3	0	2021-09-16	2021-08-26	2021-09-16	2021-10-14	ChulaCOV19	1	0	1
RA-011	Other	blood bicarbonate decrease	ongoing	1	3	0	2021-10-14	2021-08-26	2021-09-16	2021-10-14	ChulaCOV19	1	0	1
RA-015	Other	anemia	end	1	3	0	2021-09-02	2021-08-26	2021-09-16	2021-10-14	ChulaCOV19	1	0	1
RA-016	Other	hypercalcrmia	end	1	3	0	2021-09-16	2021-08-26	2021-09-16	2021-10-14	ChulaCOV19	1	0	1
RA-025	Other	cpk increased	ongoing	1	3	0	2021-10-14	2021-08-26	2021-09-16	2021-10-14	ChulaCOV19	1	0	1
RA-030	Other	anemia	end	1	3	0	2021-09-02	2021-08-26	2021-09-16	2021-10-14	ChulaCOV19	1	0	1
RA-032	Other	decrease bicarbonate	end	1	3	0	2021-09-03	2021-08-27	2021-09-17	2021-10-15	ChulaCOV19	1	0	1
RA-033	Other	pruritus	end	2	4	0	2021-09-22	2021-08-27	2021-09-17	2021-10-15	ChulaCOV19	1	0	2
RA-035	Other	rash	end	1	3	0	2021-08-29	2021-08-27	2021-09-17	2021-10-15	ChulaCOV19	1	0	1
RA-036	Other	maculopapular rash at lt. deltoid size 8cm (covid arm)	end	1	5	0	2021-09-04	2021-08-27	2021-09-17	2021-10-15	ChulaCOV19	1	0	1
RA-042	Other	elevated total billirubin	end	1	3	0	2021-09-17	2021-08-27	2021-09-17	2021-10-15	ChulaCOV19	1	0	1
RA-047	Other	increased ggt	end	1	3	0	2021-09-03	2021-08-27	2021-09-17	2021-10-15	ChulaCOV19	1	0	1
RA-049	Other	increased ggt	ongoing	1	3	0	2021-09-06	2021-08-27	2021-09-17	2021-10-15	ChulaCOV19	1	0	1
RA-051	Other	pain left deltoid	end	2	3	0	2021-09-03	2021-08-27	2021-09-17	2021-10-15	ChulaCOV19	1	0	2
RA-052	Other	decrease blood bicarbonate	end	1	3	0	2021-09-17	2021-08-27	2021-09-17	2021-10-15	ChulaCOV19	1	0	1
RA-053	Other	blood bicarbonate decreased	end	1	3	0	2021-09-17	2021-08-27	2021-09-17	2021-10-15	ChulaCOV19	1	0	1
RA-056	Other	increased ggt	end	1	3	0	2021-09-24	2021-08-27	2021-09-17	2021-10-15	ChulaCOV19	1	0	1
RA-059	Other	lipase increased	end	1	3	0	2021-09-03	2021-08-27	2021-09-17	2021-10-15	ChulaCOV19	1	0	1
RA-062	Other	increased bilirubin	end	1	3	0	2021-09-06	2021-08-30	2021-09-20	2021-10-18	ChulaCOV19	1	0	1
RA-063	Other	anemia	ongoing	1	3	0	2021-09-06	2021-08-30	2021-09-20	2021-10-18	ChulaCOV19	1	0	1
RA-064	Other	hypokalemia	end	1	3	0	2021-09-20	2021-08-30	2021-09-20	.	Placebo	1	0	1
RA-065	Other	white blood cell decrease	end	1	3	0	2021-09-06	2021-08-30	2021-09-20	2021-10-18	ChulaCOV19	1	0	1
RA-067	Other	anemia	end	1	3	0	2021-09-06	2021-08-30	2021-09-20	2021-10-18	ChulaCOV19	1	0	1
RA-069	Other	rash left arm,pruritus	end	2	5	0	2021-09-10	2021-08-30	2021-09-20	2021-10-18	ChulaCOV19	1	0	2
RA-072	Other	ggt increased	end	1	3	0	2021-09-27	2021-08-30	2021-09-20	2021-10-18	ChulaCOV19	1	0	1
RA-074	Other	ggt increased	end	1	3	0	2021-09-20	2021-08-30	2021-09-20	2021-10-18	ChulaCOV19	1	0	1
RA-075	Other	cpk increased	ongoing	1	3	0	2021-10-18	2021-08-30	2021-09-20	2021-10-18	ChulaCOV19	1	0	1
RA-076	Other	anemia	ongoing	1	3	0	2021-09-20	2021-08-30	2021-09-20	2021-10-18	ChulaCOV19	1	0	1
RA-077	Swelling		end	2	4	0	2021-09-07	2021-08-30	2021-09-20	2021-10-18	ChulaCOV19	1	0	2
RA-078	Other	bilirubin increased	ongoing	1	3	0	2021-09-06	2021-08-30	2021-09-20	.	Placebo	1	0	1
RA-079	Other	cpk increased	end	1	3	0	2021-09-06	2021-08-30	2021-09-20	2021-10-18	ChulaCOV19	1	0	1
RA-081	Other	cpk increased	ongoing	2	3	0	2021-10-18	2021-08-30	2021-09-20	2021-10-18	ChulaCOV19	1	0	2
RA-083	Other	rash left arm	end	2	5	0	2021-09-09	2021-08-30	2021-09-20	2021-10-20	ChulaCOV19	1	0	2
RA-085	Other	alt increased	end	3	3	0	2021-09-27	2021-08-30	2021-09-20	2021-10-18	ChulaCOV19	1	0	3
RA-086	Other	eosinophilia	end	1	3	0	2021-09-06	2021-08-30	2021-09-20	2021-10-18	ChulaCOV19	1	0	1
RA-087	Other	glucosuria	end	1	3	0	2021-09-06	2021-08-30	2021-09-20	2021-10-18	ChulaCOV19	1	0	1
RA-089	Other	decreased neutrophil count	ongoing	1	3	0	2021-09-06	2021-08-30	2021-09-20	.	Placebo	1	0	1
RA-090	Other	glucosuria	end	1	3	0	2021-09-27	2021-08-30	2021-09-20	2021-10-18	ChulaCOV19	1	0	1
RA-094	Redness		end	1	5	0	2021-09-08	2021-08-31	2021-09-21	2021-10-19	ChulaCOV19	1	0	1
RA-095	Other	anemia	ongoing	1	3	0	2021-09-21	2021-08-31	2021-09-21	2021-10-19	ChulaCOV19	1	0	1
RA-097	Other	lipase increased	end	1	3	0	2021-09-07	2021-08-31	2021-09-21	2021-10-19	ChulaCOV19	1	0	1
RA-098	Other	cpk increased	end	1	3	0	2021-09-21	2021-08-31	2021-09-21	.	Placebo	1	0	1
RA-099	Other	neutrophil count decreased	ongoing	2	3	0	2021-09-28	2021-08-31	2021-09-21	2021-10-19	ChulaCOV19	1	0	2
RA-101	Other	cpk increased	ongoing	1	3	0	2021-09-28	2021-08-31	2021-09-21	.	Placebo	1	0	1
RA-102	Other	ggt increased	ongoing	2	3	0	2021-09-28	2021-08-31	2021-09-21	2021-10-19	ChulaCOV19	1	0	2
RA-108	Other	white blood cell count decreased	end	1	3	0	2021-09-28	2021-08-31	2021-09-21	2021-10-19	ChulaCOV19	1	0	1
RA-109	Other	hematuria	end	1	3	0	2021-09-21	2021-08-31	2021-09-21	2021-10-19	ChulaCOV19	1	0	1
RA-111	Other	anemia	end	1	3	0	2021-09-07	2021-08-31	2021-09-21	2021-10-19	ChulaCOV19	1	0	1
RA-112	Redness		end	2	5	0	2021-09-12	2021-08-31	2021-09-21	2021-10-19	ChulaCOV19	1	0	2
RA-113	Other	white blood cell decreased	end	1	3	0	2021-09-28	2021-08-31	2021-09-21	2021-10-19	ChulaCOV19	1	0	1
RA-116	Other	white blood cell count decreased	ongoing	1	3	0	2021-09-28	2021-08-31	2021-09-21	2021-10-19	ChulaCOV19	1	0	1
RA-117	Other	anemia	ongoing	1	3	0	2021-09-28	2021-08-31	2021-09-21	2021-10-19	ChulaCOV19	1	0	1
RA-118	Other	hyperuricemia	end	1	3	0	2021-09-07	2021-08-31	2021-09-21	.	Placebo	1	0	1
RA-120	Other	ggt increased	end	2	3	0	2021-09-28	2021-08-31	2021-09-21	2021-10-19	ChulaCOV19	1	0	2
RA-121	Other	rash left arm	end	3	5	0	2021-09-13	2021-09-01	2021-09-22	2021-10-18	ChulaCOV19	1	0	3
RA-124	Other	maculopapular rash	end	1	3	0	2021-09-06	2021-09-01	2021-09-22	.	Placebo	1	0	1
RA-127	Other	maculopapular rash at chest wall, both arms	end	1	4	0	2021-09-06	2021-09-01	2021-09-22	2021-10-18	ChulaCOV19	1	0	1
RA-129	Other	decrease white blood cell	end	1	3	0	2021-09-08	2021-09-01	2021-09-22	.	Placebo	1	0	1
RA-133	Other	neutropenia	end	1	3	0	2021-09-08	2021-09-01	2021-09-22	2021-10-18	ChulaCOV19	1	0	1
RA-134	Other	cpk increased	end	1	3	0	2021-09-22	2021-09-01	2021-09-22	2021-10-18	ChulaCOV19	1	0	1
RA-139	Other	wheal left arm	end	1	5	0	2021-09-09	2021-09-01	2021-09-22	2021-10-19	ChulaCOV19	1	0	1
RA-150	Other	alt increased	ongoing	1	3	0	2021-09-22	2021-09-01	2021-09-22	.	Placebo	1	0	1

## Sheet: Comirnaty_overall
random_id	AETERM	AETERM_SP	start_date	AESEV	AEREL	AESER	VISDAT_D01	VISDAT_D22	VISDAT_D50	Arm	related	max_grade
RA-004	Injection site pain		2021-09-23	Mild	Definite	No	2021-09-23	2021-10-14	2021-11-12	2PZ	1	1
RA-008	Injection site pain		2021-10-14	Moderate	Definite	No	2021-09-23	2021-10-14	2021-11-11	2PZ	1	2
RA-014	Injection site pain		2021-10-14	Mild	Definite	No	2021-09-23	2021-10-14	2021-11-11	2PZ	1	1
RA-020	Headache		2021-09-24	Mild	Probable	No	2021-09-23	2021-10-14	2021-12-02	2PZ	1	1
RA-021	Injection site pain		2021-10-14	Moderate	Definite	No	2021-09-23	2021-10-14	2021-11-11	2PZ	1	2
RA-026	Injection site pain		2021-10-14	Moderate	Definite	No	2021-09-23	2021-10-14	2021-11-11	2PZ	1	2
RA-031	Injection site pain		2021-10-14	Mild	Definite	No	2021-09-24	2021-10-14	2021-11-11	2PZ	1	1
RA-039	Headache		2021-10-14	Moderate	Definite	No	2021-09-24	2021-10-14	2021-11-11	2PZ	1	2
RA-041	Injection site pain		2021-09-24	Mild	Definite	No	2021-09-24	2021-10-14	2021-11-11	2PZ	1	1
RA-048	Headache		2021-09-26	Mild	Probable	No	2021-09-24	2021-10-14	2021-11-11	2PZ	1	1
RA-054	Injection site pain		2021-10-14	Mild	Definite	No	2021-09-24	2021-10-14	2021-11-11	2PZ	1	1
RA-058	Injection site pain		2021-10-14	Moderate	Definite	No	2021-09-24	2021-10-14	2021-11-11	2PZ	1	2
RA-064	Myalgia (muscle pain)		2021-10-20	Mild	Definite	No	2021-09-27	2021-10-20	2021-11-17	2PZ	1	1
RA-070	Injection site pain		2021-09-27	Mild	Definite	No	2021-09-27	2021-10-20	2021-11-17	2PZ	1	1
RA-071	Injection site pain		2021-09-27	Mild	Definite	No	2021-09-27	2021-10-20	2021-11-17	2PZ	1	1
RA-078	Myalgia (muscle pain)		2021-10-21	Moderate	Definite	No	2021-09-27	2021-10-20	2021-11-17	2PZ	1	2
RA-082	Injection site pain		2021-09-27	Mild	Definite	No	2021-09-27	2021-10-20	2021-11-16	2PZ	1	1
RA-089	Injection site pain		2021-10-20	Mild	Definite	No	2021-09-27	2021-10-20	2021-11-17	2PZ	1	1
RA-091	Other	Dysmenorrhea	2021-10-25	Mild	Definite	No	2021-09-28	2021-10-20	2021-11-18	2PZ	1	1
RA-098	Injection site pain		2021-09-29	Mild	Definite	No	2021-09-28	2021-10-20	2021-11-17	2PZ	1	1
RA-101	Injection site pain		2021-10-20	Moderate	Definite	No	2021-09-28	2021-10-20	2021-11-17	2PZ	1	2
RA-110	Injection site pain		2021-10-20	Moderate	Definite	No	2021-09-28	2021-10-20	2021-11-17	2PZ	1	2
RA-114	Injection site pain		2021-10-20	Mild	Definite	No	2021-09-28	2021-10-20	2021-11-17	2PZ	1	1
RA-118	Headache		2021-09-28	Mild	Definite	No	2021-09-28	2021-10-20	2021-11-17	2PZ	1	1
RA-124	Injection site pain		2021-10-20	Moderate	Definite	No	2021-09-29	2021-10-20	2021-11-18	2PZ	1	2
RA-129	Headache		2021-10-20	Moderate	Definite	No	2021-09-29	2021-10-20	2021-11-17	2PZ	1	2
RA-132	Myalgia (muscle pain)		2021-10-20	Mild	Definite	No	2021-09-29	2021-10-20	2021-11-17	2PZ	1	1
RA-140	Injection site pain		2021-10-20	Moderate	Definite	No	2021-09-29	2021-10-20	2021-11-17	2PZ	1	2
RA-141	Injection site pain		2021-09-29	Mild	Definite	No	2021-09-29	2021-10-20	2021-11-22	2PZ	1	1
RA-150	Injection site pain		2021-09-29	Mild	Definite	No	2021-09-29	2021-10-20	2021-11-17	2PZ	1	1

## Sheet: Comirnaty_solicited
random_id	AETERM	AETERM_SP	start_date	AESEV	AEREL	AESER	VISDAT_D01	VISDAT_D22	VISDAT_D50	Arm	related	solid	max_grade
RA-004	Swelling		2021-10-15	Mild	Definite	No	2021-09-23	2021-10-14	2021-11-12	2PZ	1	1	1
RA-008	Injection site pain		2021-10-14	Moderate	Definite	No	2021-09-23	2021-10-14	2021-11-11	2PZ	1	1	2
RA-014	Injection site pain		2021-09-23	Mild	Definite	No	2021-09-23	2021-10-14	2021-11-11	2PZ	1	1	1
RA-020	Headache		2021-09-24	Mild	Probable	No	2021-09-23	2021-10-14	2021-12-02	2PZ	1	1	1
RA-021	Injection site pain		2021-10-14	Moderate	Definite	No	2021-09-23	2021-10-14	2021-11-11	2PZ	1	1	2
RA-026	Injection site pain		2021-10-14	Moderate	Definite	No	2021-09-23	2021-10-14	2021-11-11	2PZ	1	1	2
RA-031	Injection site pain		2021-09-24	Mild	Definite	No	2021-09-24	2021-10-14	2021-11-11	2PZ	1	1	1
RA-039	Injection site pain		2021-10-14	Moderate	Definite	No	2021-09-24	2021-10-14	2021-11-11	2PZ	1	1	2
RA-041	Fatigue		2021-10-15	Mild	Probable	No	2021-09-24	2021-10-14	2021-11-11	2PZ	1	1	1
RA-048	Headache		2021-10-14	Mild	Definite	No	2021-09-24	2021-10-14	2021-11-11	2PZ	1	1	1
RA-054	Fatigue		2021-09-24	Mild	Definite	No	2021-09-24	2021-10-14	2021-11-11	2PZ	1	1	1
RA-058	Injection site pain		2021-10-14	Moderate	Definite	No	2021-09-24	2021-10-14	2021-11-11	2PZ	1	1	2
RA-064	Injection site pain		2021-10-20	Mild	Definite	No	2021-09-27	2021-10-20	2021-11-17	2PZ	1	1	1
RA-070	Injection site pain		2021-09-27	Mild	Definite	No	2021-09-27	2021-10-20	2021-11-17	2PZ	1	1	1
RA-071	Injection site pain		2021-10-20	Mild	Definite	No	2021-09-27	2021-10-20	2021-11-17	2PZ	1	1	1
RA-078	Myalgia (muscle pain)		2021-10-21	Moderate	Definite	No	2021-09-27	2021-10-20	2021-11-17	2PZ	1	1	2
RA-082	Injection site pain		2021-09-27	Mild	Definite	No	2021-09-27	2021-10-20	2021-11-16	2PZ	1	1	1
RA-089	Injection site pain		2021-09-27	Mild	Definite	No	2021-09-27	2021-10-20	2021-11-17	2PZ	1	1	1
RA-091	Headache		2021-09-28	Mild	Definite	No	2021-09-28	2021-10-20	2021-11-18	2PZ	1	1	1
RA-098	Injection site pain		2021-09-29	Mild	Definite	No	2021-09-28	2021-10-20	2021-11-17	2PZ	1	1	1
RA-101	Injection site pain		2021-10-20	Moderate	Definite	No	2021-09-28	2021-10-20	2021-11-17	2PZ	1	1	2
RA-110	Injection site pain		2021-10-20	Moderate	Definite	No	2021-09-28	2021-10-20	2021-11-17	2PZ	1	1	2
RA-114	Injection site pain		2021-09-28	Mild	Definite	No	2021-09-28	2021-10-20	2021-11-17	2PZ	1	1	1
RA-118	Headache		2021-09-28	Mild	Definite	No	2021-09-28	2021-10-20	2021-11-17	2PZ	1	1	1
RA-124	Injection site pain		2021-10-20	Moderate	Definite	No	2021-09-29	2021-10-20	2021-11-18	2PZ	1	1	2
RA-129	Headache		2021-09-29	Moderate	Definite	No	2021-09-29	2021-10-20	2021-11-17	2PZ	1	1	2
RA-132	Fatigue		2021-10-20	Mild	Definite	No	2021-09-29	2021-10-20	2021-11-17	2PZ	1	1	1
RA-140	Injection site pain		2021-10-20	Moderate	Definite	No	2021-09-29	2021-10-20	2021-11-17	2PZ	1	1	2
RA-141	Injection site pain		2021-09-29	Mild	Definite	No	2021-09-29	2021-10-20	2021-11-22	2PZ	1	1	1
RA-150	Injection site pain		2021-09-29	Mild	Definite	No	2021-09-29	2021-10-20	2021-11-17	2PZ	1	1	1

## Sheet: Comirnaty_unsolicited
random_id	AETERM	AETERM_SP	start_date	AESEV	AEREL	AESER	VISDAT_D01	VISDAT_D22	VISDAT_D50	Arm	related	solid	max_grade
RA-091	Other	Dysmenorrhea	2021-10-25	Mild	Definite	No	2021-09-28	2021-10-20	2021-11-18	2PZ	1	0	1
