# Supplementary material for: Phase II prefusion non-stabilised Covid-19 mRNA vaccine randomised study
Source: Sci Rep. 2024 Jan 29;14:2373. doi: 10.1038/s41598-023-49653-6 (PMC10825165; doi:10.1038/s41598-023-49653-6)
Supplement: Supplementary file 4 — Supplementary Information 4. [file 41598_2023_49653_MOESM4_ESM.xlsx]

## Sheet: dose1
record_id	aestdat	aeterm	AETERM_SP	random_id	report_creation_date	report_name_custom	report_parent	f_adver_first_vacc	f_adver_second_vac	Dose	code	llt	pt	hlt	hlgt	soc	aeexdat	aesttim	aeonset	aeongo	aeendat	AEDAT_VAL	aecm	aeacn	aesev	aerel	rel	aeout	aeser	AESER_CMDP	Arm	near	related
A003	2021-09-01	Fatigue		RA-125	2021-09-08 05:52:09	Adverse event - 234	Visit 5 (D8)	2021-09-01	.	Dose 1	10016256	Fatigue	Fatigue	Asthenic conditions	General system disorders NEC	General disorders and administration site conditions		1960-01-01 20:00:00	661	end	2021-09-03	Correct	No	None	Mild	Definite	Yes	Resolved	No		1	0	1
A003	2021-09-01	Injection site pain		RA-125	2021-09-08 05:51:26	Adverse event - 233	Visit 5 (D8)	2021-09-01	.	Dose 1	10022086	Injection site pain	Injection site pain	Injection site reactions	Administration site reactions	General disorders and administration site conditions		1960-01-01 09:30:00	31	end	2021-09-03	Correct	No	None	Mild	Definite	Yes	Resolved	No		1	0	1
A004	2021-09-01	Fatigue		RA-122	2021-09-08 05:39:24	Adverse event - 229	Visit 5 (D8)	2021-09-01	.	Dose 1	10016256	Fatigue	Fatigue	Asthenic conditions	General system disorders NEC	General disorders and administration site conditions		1960-01-01 16:00:00	434	end	2021-09-02	Correct	No	None	Mild	Definite	Yes	Resolved	No		1	0	1
A004	2021-09-01	Headache		RA-122	2021-09-08 05:38:27	Adverse event - 228	Visit 5 (D8)	2021-09-01	.	Dose 1	10019211	Headache	Headache	Headaches NEC	Headaches	Nervous system disorders		1960-01-01 16:00:00	434	end	2021-09-02	Correct	No	None	Mild	Definite	Yes	Resolved	No		1	0	1
A004	2021-09-01	Injection site pain		RA-122	2021-09-08 05:37:32	Adverse event - 227	Visit 5 (D8)	2021-09-01	.	Dose 1	10022086	Injection site pain	Injection site pain	Injection site reactions	Administration site reactions	General disorders and administration site conditions		1960-01-01 16:00:00	434	end	2021-09-02	Correct	No	None	Mild	Definite	Yes	Resolved	No		1	0	1
A007	2021-08-26	Fatigue		RA-005	2021-09-02 08:31:40	Adverse event - 13	Visit 5 (D8)	2021-08-26	.	Dose 1	10016256	Fatigue	Fatigue	Asthenic conditions	General system disorders NEC	General disorders and administration site conditions		1960-01-01 15:00:00	360	end	2021-08-27	Correct	No	None	Mild	Probable	Yes	Resolved	No		1	0	1
A007	2021-08-26	Headache		RA-005	2021-09-02 08:32:31	Adverse event - 14	Visit 5 (D8)	2021-08-26	.	Dose 1	10019211	Headache	Headache	Headaches NEC	Headaches	Nervous system disorders		1960-01-01 16:00:00	420	end	2021-08-27	Correct	No	None	Mild	Probable	Yes	Resolved	No		1	0	1
A007	2021-08-26	Injection site pain		RA-005	2021-09-02 08:30:31	Adverse event - 12	Visit 5 (D8)	2021-08-26	.	Dose 1	10022086	Injection site pain	Injection site pain	Injection site reactions	Administration site reactions	General disorders and administration site conditions		1960-01-01 12:00:00	180	end	2021-08-28	Correct	No	None	Mild	Definite	Yes	Resolved	No		1	0	1
A007	2021-08-26	Myalgia (muscle pain)		RA-005	2021-09-02 08:33:15	Adverse event - 15	Visit 5 (D8)	2021-08-26	.	Dose 1	10028411	Myalgia	Myalgia	Muscle pains	Muscle disorders	Musculoskeletal and connective tissue disorders		1960-01-01 12:00:00	180	end	2021-08-27	Correct	No	None	Mild	Probable	Yes	Resolved	No		1	0	1
A008	2021-09-01	Fatigue		RA-130	2021-09-08 06:11:30	Adverse event - 244	Visit 5 (D8)	2021-09-01	.	Dose 1	10016256	Fatigue	Fatigue	Asthenic conditions	General system disorders NEC	General disorders and administration site conditions		1960-01-01 13:00:00	208	end	2021-09-02	Correct	No	None	Mild	Definite	Yes	Resolved	No		1	0	1
A008	2021-09-01	Headache		RA-130	2021-09-08 06:11:56	Adverse event - 245	Visit 5 (D8)	2021-09-01	.	Dose 1	10019211	Headache	Headache	Headaches NEC	Headaches	Nervous system disorders		1960-01-01 13:00:00	208	end	2021-09-02	Correct	No	None	Mild	Definite	Yes	Resolved	No		1	0	1
A008	2021-09-01	Injection site pain		RA-130	2021-09-08 06:11:05	Adverse event - 243	Visit 5 (D8)	2021-09-01	2021-09-22	Dose 1	10022086	Injection site pain	Injection site pain	Injection site reactions	Administration site reactions	General disorders and administration site conditions		1960-01-01 13:00:00	208	end	2021-09-04	Correct	No	None	Moderate	Definite	Yes	Resolved	No		1	0	1
A009	2021-08-26	Injection site pain		RA-006	2021-09-02 08:44:54	Adverse event - 18	Visit 5 (D8)	2021-08-26	.	Dose 1	10022086	Injection site pain	Injection site pain	Injection site reactions	Administration site reactions	General disorders and administration site conditions		1960-01-01 16:00:00	411	end	2021-08-28	Correct	No	None	Mild	Definite	Yes	Resolved	No		1	0	1
A015	2021-09-06	Other	maculopapular rash	RA-124	2021-09-08 05:45:29	Adverse event - 232	Visit 5 (D8)	2021-09-01	2021-09-22	Dose 1	10025424	Maculopapular rash	Rash maculo-papular	Rashes, eruptions and exanthems NEC	Epidermal and dermal conditions	Skin and subcutaneous tissue disorders		.		end	2021-09-07	Correct	Yes	None	Mild	Possible	Yes	Resolved	No		2	5	1
A017	2021-08-27	Fatigue		RA-056	2021-09-04 04:20:42	Adverse event - 81	Visit 5 (D8)	2021-08-27	.	Dose 1	10016256	Fatigue	Fatigue	Asthenic conditions	General system disorders NEC	General disorders and administration site conditions		1960-01-01 13:30:00	150	end	2021-08-28	Correct	No	None	Mild	Probable	Yes	Resolved	No		1	0	1
A017	2021-08-27	Injection site pain		RA-056	2021-09-04 04:20:00	Adverse event - 80	Visit 5 (D8)	2021-08-27	.	Dose 1	10022086	Injection site pain	Injection site pain	Injection site reactions	Administration site reactions	General disorders and administration site conditions		1960-01-01 14:00:00	180	end	2021-08-28	Correct	No	None	Mild	Definite	Yes	Resolved	No		1	0	1
A018	2021-09-01	Injection site pain		RA-136	2021-09-08 06:29:36	Adverse event - 253	Visit 5 (D8)	2021-09-01	.	Dose 1	10022086	Injection site pain	Injection site pain	Injection site reactions	Administration site reactions	General disorders and administration site conditions		1960-01-01 14:30:00	252	end	2021-09-02	Correct	No	None	Mild	Definite	Yes	Resolved	No		1	0	1
A025	2021-09-01	Fatigue		RA-129	2021-09-08 06:04:41	Adverse event - 240	Visit 5 (D8)	2021-09-01	.	Dose 1	10016256	Fatigue	Fatigue	Asthenic conditions	General system disorders NEC	General disorders and administration site conditions		1960-01-01 13:00:00	220	end	2021-09-02	Correct	No	None	Mild	Definite	Yes	Resolved	No		2	0	1
A025	2021-09-05	Headache		RA-129	2021-09-08 06:05:52	Adverse event - 242	Visit 5 (D8)	2021-09-01	.	Dose 1	10019211	Headache	Headache	Headaches NEC	Headaches	Nervous system disorders		.		end	2021-09-06	Correct	Yes	None	Mild	Possible	Yes	Resolved	No		2	4	1
A025	2021-09-01	Myalgia (muscle pain)		RA-129	2021-09-08 06:05:10	Adverse event - 241	Visit 5 (D8)	2021-09-01	.	Dose 1	10028411	Myalgia	Myalgia	Muscle pains	Muscle disorders	Musculoskeletal and connective tissue disorders		1960-01-01 09:20:00	0	end	2021-09-02	Correct	No	None	Mild	Definite	Yes	Resolved	No		2	0	1
A025	2021-09-08	Other	decrease white blood cell	RA-129	2021-09-20 11:14:51	Adverse event - 346	Visit 5 (D8)	2021-09-01	2021-09-22	Dose 1	10049182	White blood cell decreased	White blood cell count decreased	White blood cell analyses	Haematology investigations (incl blood groups)	Investigations		.		end	2021-09-29	Correct	No	None	Mild	Possible	Yes	Resolved	No		2	7	1
A026	2021-09-01	Fatigue		RA-134	2021-09-08 06:24:43	Adverse event - 252	Visit 5 (D8)	2021-09-01	.	Dose 1	10016256	Fatigue	Fatigue	Asthenic conditions	General system disorders NEC	General disorders and administration site conditions		1960-01-01 13:00:00	179	end	2021-09-02	Correct	No	None	Mild	Definite	Yes	Resolved	No		1	0	1
A026	2021-09-01	Headache		RA-134	2021-09-08 06:24:17	Adverse event - 251	Visit 5 (D8)	2021-09-01	.	Dose 1	10019211	Headache	Headache	Headaches NEC	Headaches	Nervous system disorders		1960-01-01 13:00:00	179	end	2021-09-02	Correct	No	None	Mild	Definite	Yes	Resolved	No		1	0	1
A026	2021-09-01	Injection site pain		RA-134	2021-09-08 06:23:48	Adverse event - 250	Visit 5 (D8)	2021-09-01	.	Dose 1	10022086	Injection site pain	Injection site pain	Injection site reactions	Administration site reactions	General disorders and administration site conditions		1960-01-01 13:00:00	179	end	2021-09-05	Correct	No	None	Mild	Definite	Yes	Resolved	No		1	0	1
A027	2021-09-01	Fatigue		RA-128	2021-09-08 06:01:47	Adverse event - 239	Visit 5 (D8)	2021-09-01	.	Dose 1	10016256	Fatigue	Fatigue	Asthenic conditions	General system disorders NEC	General disorders and administration site conditions		1960-01-01 13:30:00	248	end	2021-09-02	Correct	No	None	Mild	Definite	Yes	Resolved	No		1	0	1
A027	2021-09-01	Injection site pain		RA-128	2021-09-08 06:00:43	Adverse event - 238	Visit 5 (D8)	2021-09-01	.	Dose 1	10022086	Injection site pain	Injection site pain	Injection site reactions	Administration site reactions	General disorders and administration site conditions		1960-01-01 12:30:00	188	end	2021-09-03	Correct	No	None	Moderate	Definite	Yes	Resolved	No		1	0	1
A031	2021-09-01	Arthralgia (joint pain)		RA-139	2021-09-08 06:37:36	Adverse event - 259	Visit 5 (D8)	2021-09-01	.	Dose 1	10003239	Arthralgia	Arthralgia	Joint related signs and symptoms	Joint disorders	Musculoskeletal and connective tissue disorders		1960-01-01 15:00:00	287	end	2021-09-03	Correct	No	None	Mild	Probable	Yes	Resolved	No		1	0	1
A031	2021-09-01	Injection site pain		RA-139	2021-09-08 06:37:03	Adverse event - 258	Visit 5 (D8)	2021-09-01	.	Dose 1	10022086	Injection site pain	Injection site pain	Injection site reactions	Administration site reactions	General disorders and administration site conditions		1960-01-01 15:00:00	287	end	2021-09-04	Correct	No	None	Mild	Definite	Yes	Resolved	No		1	0	1
A033	2021-09-02	Diarrhoea		RA-144	2021-09-08 06:51:00	Adverse event - 270	Visit 5 (D8)	2021-09-01	.	Dose 1	10012735	Diarrhoea	Diarrhoea	Diarrhoea (excl infective)	Gastrointestinal motility and defaecation conditions	Gastrointestinal disorders		.		end	2021-09-03	Correct	No	None	Mild	Definite	Yes	Resolved	No		1	1	1
A033	2021-09-01	Injection site pain		RA-144	2021-09-08 06:50:35	Adverse event - 269	Visit 5 (D8)	2021-09-01	.	Dose 1	10022086	Injection site pain	Injection site pain	Injection site reactions	Administration site reactions	General disorders and administration site conditions		1960-01-01 11:00:00	18	end	2021-09-03	Correct	No	None	Mild	Definite	Yes	Resolved	No		1	0	1
A035	2021-09-02	Headache		RA-140	2021-09-08 06:39:52	Adverse event - 260	Visit 5 (D8)	2021-09-01	.	Dose 1	10019211	Headache	Headache	Headaches NEC	Headaches	Nervous system disorders		.		end	2021-09-03	Correct	No	None	Mild	Probable	Yes	Resolved	No		2	1	1
A036	2021-08-28	Headache		RA-029	2021-09-02 11:03:29	Adverse event - 51	Visit 5 (D8)	2021-08-26	2021-09-16	Dose 1	10019211	Headache	Headache	Headaches NEC	Headaches	Nervous system disorders		.		end	2021-08-29	Correct	Yes	None	Mild	Probable	Yes	Resolved	No		1	2	1
A036	2021-08-26	Injection site pain		RA-029	2021-09-02 11:01:59	Adverse event - 50	Visit 5 (D8)	2021-08-26	.	Dose 1	10022086	Injection site pain	Injection site pain	Injection site reactions	Administration site reactions	General disorders and administration site conditions		1960-01-01 23:00:00	657	end	2021-08-29	Correct	No	None	Moderate	Definite	Yes	Resolved	No		1	0	1
A037	2021-09-01	Fatigue		RA-143	2021-09-08 06:48:21	Adverse event - 268	Visit 5 (D8)	2021-09-01	.	Dose 1	10016256	Fatigue	Fatigue	Asthenic conditions	General system disorders NEC	General disorders and administration site conditions		1960-01-01 14:00:00	205	end	2021-09-02	Correct	No	None	Mild	Definite	Yes	Resolved	No		1	0	1
A037	2021-09-01	Headache		RA-143	2021-09-08 06:47:56	Adverse event - 267	Visit 5 (D8)	2021-09-01	.	Dose 1	10019211	Headache	Headache	Headaches NEC	Headaches	Nervous system disorders		1960-01-01 19:00:00	505	end	2021-09-02	Correct	No	None	Mild	Definite	Yes	Resolved	No		1	0	1
A037	2021-09-01	Injection site pain		RA-143	2021-09-08 06:47:32	Adverse event - 266	Visit 5 (D8)	2021-09-01	.	Dose 1	10022086	Injection site pain	Injection site pain	Injection site reactions	Administration site reactions	General disorders and administration site conditions		1960-01-01 12:30:00	115	end	2021-09-04	Correct	No	None	Moderate	Definite	Yes	Resolved	No		1	0	1
A038	2021-09-02	Injection site pain		RA-146	2021-09-08 06:57:09	Adverse event - 274	Visit 5 (D8)	2021-09-01	.	Dose 1	10022086	Injection site pain	Injection site pain	Injection site reactions	Administration site reactions	General disorders and administration site conditions		.		end	2021-09-04	Correct	No	None	Mild	Definite	Yes	Resolved	No		1	1	1
A042	2021-09-02	Other	Anemia	RA-030	2021-09-16 11:31:06	Adverse event - 286	Visit 6 (D22)	2021-08-26	2021-09-16	Dose 1	10002272	Anemia	Anaemia	Anaemias NEC	Anaemias nonhaemolytic and marrow depression	Blood and lymphatic system disorders		.		end	2021-09-29	Correct	No	None	Mild	Possible	Yes	Resolved	No		1	7	1
A042	2021-08-26	Injection site pain		RA-030	2021-09-02 11:10:54	Adverse event - 52	Visit 5 (D8)	2021-08-26	2021-09-16	Dose 1	10022086	Injection site pain	Injection site pain	Injection site reactions	Administration site reactions	General disorders and administration site conditions		1960-01-01 18:00:00	343	end	2021-08-27	Correct	No	None	Mild	Definite	Yes	Resolved	No		1	0	1
A045	2021-09-02	Chills/Rigors		RA-142	2021-09-08 06:44:33	Adverse event - 263	Visit 5 (D8)	2021-09-01	.	Dose 1	10008531	Chills	Chills	Feelings and sensations NEC	General system disorders NEC	General disorders and administration site conditions		.		end	2021-09-04	Correct	No	None	Mild	Definite	Yes	Resolved	No		1	1	1
A045	2021-09-01	Fatigue		RA-142	2021-09-08 06:44:08	Adverse event - 262	Visit 5 (D8)	2021-09-01	.	Dose 1	10016256	Fatigue	Fatigue	Asthenic conditions	General system disorders NEC	General disorders and administration site conditions		1960-01-01 18:00:00	443	end	2021-09-04	Correct	No	None	Mild	Definite	Yes	Resolved	No		1	0	1
A045	2021-09-02	Headache		RA-142	2021-09-08 06:45:17	Adverse event - 265	Visit 5 (D8)	2021-09-01	.	Dose 1	10019211	Headache	Headache	Headaches NEC	Headaches	Nervous system disorders		.		end	2021-09-03	Correct	No	None	Mild	Definite	Yes	Resolved	No		1	1	1
A045	2021-09-01	Injection site pain		RA-142	2021-09-08 06:43:43	Adverse event - 261	Visit 5 (D8)	2021-09-01	.	Dose 1	10022086	Injection site pain	Injection site pain	Injection site reactions	Administration site reactions	General disorders and administration site conditions		1960-01-01 18:00:00	443	end	2021-09-05	Correct	No	None	Moderate	Definite	Yes	Resolved	No		1	0	1
A045	2021-09-02	Myalgia (muscle pain)		RA-142	2021-09-08 06:44:55	Adverse event - 264	Visit 5 (D8)	2021-09-01	.	Dose 1	10028411	Myalgia	Myalgia	Muscle pains	Muscle disorders	Musculoskeletal and connective tissue disorders		.		end	2021-09-04	Correct	No	None	Mild	Definite	Yes	Resolved	No		1	1	1
A050	2021-08-30	Injection site pain		RA-088	2021-09-06 11:08:50	Adverse event - 160	Visit 5 (D8)	2021-08-30	.	Dose 1	10022086	Injection site pain	Injection site pain	Injection site reactions	Administration site reactions	General disorders and administration site conditions		1960-01-01 18:20:00	420	end	2021-09-02	Correct	No	None	Moderate	Definite	Yes	Resolved	No		1	0	1
A051	2021-09-02	Other	Increased AST	RA-003	2021-09-17 11:35:10	Adverse event - 301	Visit 6 (D22)	2021-08-26	2021-09-16	Dose 1	10003544	AST increased	Aspartate aminotransferase increased	Liver function analyses	Hepatobiliary investigations	Investigations		.		end	2021-09-16	Correct	No	None	Mild	Possible	Yes	Resolved	No		1	7	1
A051	2021-08-26	Injection site pain		RA-003	2021-09-02 08:21:06	Adverse event - 9	Visit 5 (D8)	2021-08-26	2021-09-16	Dose 1	10022086	Injection site pain	Injection site pain	Injection site reactions	Administration site reactions	General disorders and administration site conditions		1960-01-01 18:00:00	546	end	2021-08-28	Correct	No	None	Mild	Definite	Yes	Resolved	No		1	0	1
A052	2021-08-26	Fatigue		RA-002	2021-09-02 08:13:39	Adverse event - 8	Visit 5 (D8)	2021-08-26	.	Dose 1	10016256	Fatigue	Fatigue	Asthenic conditions	General system disorders NEC	General disorders and administration site conditions		1960-01-01 12:00:00	186	end	2021-08-27	Correct	No	None	Mild	Definite	Yes	Resolved	No		1	0	1
A052	2021-08-26	Injection site pain		RA-002	2021-09-02 08:10:51	Adverse event - 7	Visit 5 (D8)	2021-08-26	.	Dose 1	10022086	Injection site pain	Injection site pain	Injection site reactions	Administration site reactions	General disorders and administration site conditions		1960-01-01 14:00:00	306	end	2021-08-28	Correct	No	None	Mild	Definite	Yes	Resolved	No		1	0	1
A053	2021-08-26	Fatigue		RA-004	2021-09-02 08:25:35	Adverse event - 10	Visit 5 (D8)	2021-08-26	2021-09-21	Dose 1	10016256	Fatigue	Fatigue	Asthenic conditions	General system disorders NEC	General disorders and administration site conditions		1960-01-01 18:00:00	544	end	2021-08-27	Correct	No	None	Mild	Definite	Yes	Resolved	No		2	0	1
A053	2021-09-02	Other	increased lipase	RA-004	2021-09-17 11:45:23	Adverse event - 310	Visit 6 (D22)	2021-08-26	2021-09-21	Dose 1	10024574	Lipase increased	Lipase increased	Digestive enzymes	Gastrointestinal investigations	Investigations		.		end	2021-09-21	Correct	No	None	Mild	Possible	Yes	Resolved	No		2	7	1
A055	2021-09-02	Chills/Rigors		RA-145	2021-09-08 06:54:47	Adverse event - 273	Visit 5 (D8)	2021-09-01	.	Dose 1	10008531	Chills	Chills	Feelings and sensations NEC	General system disorders NEC	General disorders and administration site conditions		.		end	2021-09-03	Correct	No	None	Mild	Definite	Yes	Resolved	No		1	1	1
A055	2021-09-02	Fatigue		RA-145	2021-09-08 06:54:25	Adverse event - 272	Visit 5 (D8)	2021-09-01	.	Dose 1	10016256	Fatigue	Fatigue	Asthenic conditions	General system disorders NEC	General disorders and administration site conditions		.		end	2021-09-03	Correct	No	None	Mild	Definite	Yes	Resolved	No		1	1	1
A055	2021-09-01	Injection site pain		RA-145	2021-09-08 06:53:26	Adverse event - 271	Visit 5 (D8)	2021-09-01	.	Dose 1	10022086	Injection site pain	Injection site pain	Injection site reactions	Administration site reactions	General disorders and administration site conditions		1960-01-01 21:00:00	610	end	2021-09-03	Correct	No	None	Mild	Definite	Yes	Resolved	No		1	0	1
A057	2021-08-26	Injection site pain		RA-011	2021-09-02 07:46:29	Adverse event - 6	Visit 5 (D8)	2021-08-26	.	Dose 1	10022086	Injection site pain	Injection site pain	Injection site reactions	Administration site reactions	General disorders and administration site conditions		1960-01-01 15:00:00	329	end	2021-08-28	Correct	No	None	Mild	Definite	Yes	Resolved	No		1	0	1
A058	2021-08-31	Injection site pain		RA-106	2021-09-07 08:45:31	Adverse event - 194	Visit 5 (D8)	2021-08-31	.	Dose 1	10022086	Injection site pain	Injection site pain	Injection site reactions	Administration site reactions	General disorders and administration site conditions		1960-01-01 14:00:00	224	end	2021-09-02	Correct	No	None	Moderate	Definite	Yes	Resolved	No		1	0	1
A061	2021-09-01	Injection site pain		RA-126	2021-09-08 05:54:23	Adverse event - 235	Visit 5 (D8)	2021-09-01	.	Dose 1	10022086	Injection site pain	Injection site pain	Injection site reactions	Administration site reactions	General disorders and administration site conditions		1960-01-01 13:00:00	232	end	2021-09-02	Correct	No	None	Mild	Definite	Yes	Resolved	No		1	0	1
A063	2021-08-27	Chills/Rigors		RA-025	2021-09-02 10:32:11	Adverse event - 44	Visit 5 (D8)	2021-08-26	.	Dose 1	10008531	Chills	Chills	Feelings and sensations NEC	General system disorders NEC	General disorders and administration site conditions		.		end	2021-08-28	Correct	No	None	Mild	Definite	Yes	Resolved	No		1	1	1
A063	2021-08-26	Fatigue		RA-025	2021-09-02 10:31:28	Adverse event - 43	Visit 5 (D8)	2021-08-26	.	Dose 1	10016256	Fatigue	Fatigue	Asthenic conditions	General system disorders NEC	General disorders and administration site conditions		1960-01-01 15:00:00	245	end	2021-08-27	Correct	No	None	Severe	Definite	Yes	Resolved	No		1	0	1
A063	2021-08-26	Injection site pain		RA-025	2021-09-02 10:28:04	Adverse event - 42	Visit 5 (D8)	2021-08-26	.	Dose 1	10022086	Injection site pain	Injection site pain	Injection site reactions	Administration site reactions	General disorders and administration site conditions		1960-01-01 15:00:00	245	end	2021-08-29	Correct	Yes	None	Severe	Definite	Yes	Resolved	No		1	0	1
A063	2021-08-26	Myalgia (muscle pain)		RA-025	2021-09-02 10:32:47	Adverse event - 45	Visit 5 (D8)	2021-08-26	.	Dose 1	10028411	Myalgia	Myalgia	Muscle pains	Muscle disorders	Musculoskeletal and connective tissue disorders		1960-01-01 15:00:00	245	end	2021-08-28	Correct	No	None	Mild	Definite	Yes	Resolved	No		1	0	1
A065	2021-08-27	Injection site pain		RA-055	2021-09-04 04:12:39	Adverse event - 79	Visit 5 (D8)	2021-08-27	.	Dose 1	10022086	Injection site pain	Injection site pain	Injection site reactions	Administration site reactions	General disorders and administration site conditions		1960-01-01 17:00:00	351	end	2021-08-28	Correct	No	None	Mild	Definite	Yes	Resolved	No		1	0	1
A066	2021-08-26	Injection site pain		RA-012	2021-09-02 09:16:35	Adverse event - 26	Visit 5 (D8)	2021-08-26	.	Dose 1	10022086	Injection site pain	Injection site pain	Injection site reactions	Administration site reactions	General disorders and administration site conditions		1960-01-01 18:00:00	498	end	2021-08-29	Correct	No	None	Mild	Probable	Yes	Resolved	No		1	0	1
A067	2021-09-02	Other	increased ALT	RA-016	2021-09-17 11:42:27	Adverse event - 305	Visit 6 (D22)	2021-08-26	2021-09-16	Dose 1	10001845	ALT increased	Alanine aminotransferase increased	Liver function analyses	Hepatobiliary investigations	Investigations		.		end	2021-09-16	Correct	No	None	Mild	Probable	Yes	Resolved	No		1	7	1
A067	2021-08-26	Fatigue		RA-016	2021-09-02 08:36:05	Adverse event - 17	Visit 5 (D8)	2021-08-26	.	Dose 1	10016256	Fatigue	Fatigue	Asthenic conditions	General system disorders NEC	General disorders and administration site conditions		1960-01-01 19:00:00	532	end	2021-08-27	Correct	No	None	Mild	Definite	Yes	Resolved	No		1	0	1
A067	2021-08-26	Injection site pain		RA-016	2021-09-02 08:27:26	Adverse event - 11	Visit 5 (D8)	2021-08-26	2021-09-16	Dose 1	10022086	Injection site pain	Injection site pain	Injection site reactions	Administration site reactions	General disorders and administration site conditions		1960-01-01 19:00:00	532	end	2021-08-29	Correct	No	None	Mild	Definite	Yes	Resolved	No		1	0	1
A069	2021-08-26	Fatigue		RA-018	2021-09-02 09:10:56	Adverse event - 24	Visit 5 (D8)	2021-08-26	.	Dose 1	10016256	Fatigue	Fatigue	Asthenic conditions	General system disorders NEC	General disorders and administration site conditions		1960-01-01 15:00:00	280	end	2021-08-28	Correct	No	None	Moderate	Probable	Yes	Resolved	No		1	0	1
A069	2021-08-26	Injection site pain		RA-018	2021-09-02 09:09:50	Adverse event - 23	Visit 5 (D8)	2021-08-26	.	Dose 1	10022086	Injection site pain	Injection site pain	Injection site reactions	Administration site reactions	General disorders and administration site conditions		1960-01-01 15:00:00	280	end	2021-08-29	Correct	No	None	Severe	Definite	Yes	Resolved	No		1	0	1
A070	2021-08-26	Fatigue		RA-021	2021-09-02 09:35:20	Adverse event - 29	Visit 5 (D8)	2021-08-26	2021-09-16	Dose 1	10016256	Fatigue	Fatigue	Asthenic conditions	General system disorders NEC	General disorders and administration site conditions		1960-01-01 13:00:00	154	end	2021-08-27	Correct	No	None	Mild	Probable	Yes	Resolved	No		2	0	1
A070	2021-08-26	Headache		RA-021	2021-09-02 09:34:30	Adverse event - 28	Visit 5 (D8)	2021-08-26	2021-09-16	Dose 1	10019211	Headache	Headache	Headaches NEC	Headaches	Nervous system disorders		1960-01-01 13:00:00	154	end	2021-08-27	Correct	No	None	Mild	Probable	Yes	Resolved	No		2	0	1
A072	2021-08-26	Fatigue		RA-027	2021-09-02 10:48:41	Adverse event - 47	Visit 5 (D8)	2021-08-26	.	Dose 1	10016256	Fatigue	Fatigue	Asthenic conditions	General system disorders NEC	General disorders and administration site conditions		1960-01-01 18:00:00	405	end	2021-08-28	Correct	No	None	Mild	Definite	Yes	Resolved	No		1	0	1
A072	2021-08-26	Injection site pain		RA-027	2021-09-02 10:47:21	Adverse event - 46	Visit 5 (D8)	2021-08-26	.	Dose 1	10022086	Injection site pain	Injection site pain	Injection site reactions	Administration site reactions	General disorders and administration site conditions		1960-01-01 18:00:00	405	end	2021-08-28	Correct	No	None	Mild	Definite	Yes	Resolved	No		1	0	1
A072	2021-08-26	Myalgia (muscle pain)		RA-027	2021-09-02 10:49:46	Adverse event - 48	Visit 5 (D8)	2021-08-26	.	Dose 1	10028411	Myalgia	Myalgia	Muscle pains	Muscle disorders	Musculoskeletal and connective tissue disorders		1960-01-01 18:00:00	405	end	2021-08-27	Correct	No	None	Mild	Definite	Yes	Resolved	No		1	0	1
A073	2021-09-02	Other	anemia	RA-015	2021-09-16 10:55:03	Adverse event - 284	Visit 6 (D22)	2021-08-26	2021-09-16	Dose 1	10002272	Anemia	Anaemia	Anaemias NEC	Anaemias nonhaemolytic and marrow depression	Blood and lymphatic system disorders		.		end	2021-09-16	Correct	No	None	Mild	Possible	Yes	Resolved	No		1	7	1
A073	2021-08-26	Fatigue		RA-015	2021-09-02 09:41:54	Adverse event - 31	Visit 5 (D8)	2021-08-26	.	Dose 1	10016256	Fatigue	Fatigue	Asthenic conditions	General system disorders NEC	General disorders and administration site conditions		1960-01-01 20:00:00	595	end	2021-08-27	Correct	No	None	Mild	Probable	Yes	Resolved	No		1	0	1
A073	2021-08-26	Injection site pain		RA-015	2021-09-02 09:41:04	Adverse event - 30	Visit 5 (D8)	2021-08-26	.	Dose 1	10022086	Injection site pain	Injection site pain	Injection site reactions	Administration site reactions	General disorders and administration site conditions		1960-01-01 19:00:00	535	end	2021-08-28	Correct	No	None	Mild	Probable	Yes	Resolved	No		1	0	1
A073	2021-09-02	Other	decreased WBC	RA-015	2021-09-17 11:36:28	Adverse event - 302	Visit 5 (D8)	2021-08-26	2021-09-16	Dose 1	10049182	White blood cell decreased	White blood cell count decreased	White blood cell analyses	Haematology investigations (incl blood groups)	Investigations		.		end	2021-09-16	Correct	No	None	Mild	Possible	Yes	Resolved	No		1	7	1
A074	2021-08-26	Fatigue		RA-024	2021-09-02 10:19:41	Adverse event - 40	Visit 5 (D8)	2021-08-26	.	Dose 1	10016256	Fatigue	Fatigue	Asthenic conditions	General system disorders NEC	General disorders and administration site conditions		1960-01-01 12:00:00	77	end	2021-09-01	Correct	No	None	Mild	Definite	Yes	Resolved	No		1	0	1
A074	2021-08-31	Headache		RA-024	2021-09-02 10:21:07	Adverse event - 41	Visit 5 (D8)	2021-08-26	.	Dose 1	10019211	Headache	Headache	Headaches NEC	Headaches	Nervous system disorders		.		end	2021-08-31	Correct	Yes	None	Mild	Definite	Yes	Resolved	No		1	5	1
A074	2021-08-26	Injection site pain		RA-024	2021-09-02 10:18:46	Adverse event - 39	Visit 5 (D8)	2021-08-26	2021-09-16	Dose 1	10022086	Injection site pain	Injection site pain	Injection site reactions	Administration site reactions	General disorders and administration site conditions		1960-01-01 12:00:00	77	end	2021-08-29	Correct	No	None	Mild	Definite	Yes	Resolved	No		1	0	1
A076	2021-08-27	Chills/Rigors		RA-023	2021-09-02 09:49:32	Adverse event - 34	Visit 5 (D8)	2021-08-26	.	Dose 1	10008531	Chills	Chills	Feelings and sensations NEC	General system disorders NEC	General disorders and administration site conditions		.		end	2021-08-28	Correct	No	None	Mild	Probable	Yes	Resolved	No		1	1	1
A076	2021-08-26	Injection site pain		RA-023	2021-09-02 09:48:37	Adverse event - 33	Visit 5 (D8)	2021-08-26	.	Dose 1	10022086	Injection site pain	Injection site pain	Injection site reactions	Administration site reactions	General disorders and administration site conditions		1960-01-01 22:00:00	677	end	2021-08-28	Correct	No	None	Moderate	Definite	Yes	Resolved	No		1	0	1
A078	2021-08-26	Injection site pain		RA-017	2021-09-02 09:03:22	Adverse event - 22	Visit 5 (D8)	2021-08-26	.	Dose 1	10022086	Injection site pain	Injection site pain	Injection site reactions	Administration site reactions	General disorders and administration site conditions		1960-01-01 13:00:00	167	end	2021-08-28	Correct	No	None	Mild	Definite	Yes	Resolved	No		1	0	1
A080	2021-08-26	Injection site pain		RA-019	2021-09-02 09:15:27	Adverse event - 25	Visit 5 (D8)	2021-08-26	2021-09-16	Dose 1	10022086	Injection site pain	Injection site pain	Injection site reactions	Administration site reactions	General disorders and administration site conditions		1960-01-01 13:00:00	158	end	2021-08-29	Correct	No	None	Mild	Definite	Yes	Resolved	No		1	0	1
A084	2021-08-27	Injection site pain		RA-053	2021-09-04 05:44:40	Adverse event - 97	Visit 5 (D8)	2021-08-27	.	Dose 1	10022086	Injection site pain	Injection site pain	Injection site reactions	Administration site reactions	General disorders and administration site conditions		1960-01-01 15:00:00	243	end	2021-08-28	Correct	Yes	None	Mild	Definite	Yes	Resolved	No		1	0	1
A085	2021-08-26	Injection site pain		RA-013	2021-09-02 09:28:51	Adverse event - 27	Visit 5 (D8)	2021-08-26	.	Dose 1	10022086	Injection site pain	Injection site pain	Injection site reactions	Administration site reactions	General disorders and administration site conditions		1960-01-01 13:00:00	184	end	2021-08-29	Correct	No	None	Mild	Definite	Yes	Resolved	No		1	0	1
A086	2021-08-27	Injection site pain		RA-052	2021-09-04 05:38:06	Adverse event - 96	Visit 5 (D8)	2021-08-27	.	Dose 1	10022086	Injection site pain	Injection site pain	Injection site reactions	Administration site reactions	General disorders and administration site conditions		1960-01-01 12:00:00	71	end	2021-08-29	Correct	No	None	Moderate	Definite	Yes	Resolved	No		1	0	1
A089	2021-08-26	Fatigue		RA-014	2021-09-02 10:03:08	Adverse event - 36	Visit 5 (D8)	2021-08-26	2021-09-16	Dose 1	10016256	Fatigue	Fatigue	Asthenic conditions	General system disorders NEC	General disorders and administration site conditions		1960-01-01 15:00:00	301	end	2021-08-30	Correct	No	None	Moderate	Definite	Yes	Resolved	No		2	0	1
A089	2021-08-26	Headache		RA-014	2021-09-02 09:56:35	Adverse event - 35	Visit 5 (D8)	2021-08-26	2021-09-16	Dose 1	10019211	Headache	Headache	Headaches NEC	Headaches	Nervous system disorders		1960-01-01 10:50:00	51	end	2021-08-31	Correct	Yes	None	Severe	Definite	Yes	Resolved	No		2	0	1
A089	2021-08-26	Injection site pain		RA-014	2021-09-02 10:09:58	Adverse event - 37	Visit 5 (D8)	2021-08-26	.	Dose 1	10022086	Injection site pain	Injection site pain	Injection site reactions	Administration site reactions	General disorders and administration site conditions		1960-01-01 11:00:00	61	end	2021-08-28	Correct	No	None	Mild	Definite	Yes	Resolved	No		2	0	1
A091	2021-08-26	Injection site pain		RA-028	2021-09-02 10:55:52	Adverse event - 49	Visit 5 (D8)	2021-08-26	.	Dose 1	10022086	Injection site pain	Injection site pain	Injection site reactions	Administration site reactions	General disorders and administration site conditions		1960-01-01 18:00:00	381	end	2021-08-29	Correct	No	None	Moderate	Definite	Yes	Resolved	No		1	0	1
A093	2021-08-27	Injection site pain		RA-022	2021-09-02 09:42:17	Adverse event - 32	Visit 5 (D8)	2021-08-26	.	Dose 1	10022086	Injection site pain	Injection site pain	Injection site reactions	Administration site reactions	General disorders and administration site conditions		.		end	2021-08-29	Correct	No	None	Mild	Definite	Yes	Resolved	No		1	1	1
A095	2021-08-27	Injection site pain		RA-037	2021-09-03 09:32:50	Adverse event - 69	Visit 5 (D8)	2021-08-27	2021-09-17	Dose 1	10022086	Injection site pain	Injection site pain	Injection site reactions	Administration site reactions	General disorders and administration site conditions		1960-01-01 14:00:00	285	end	2021-08-30	Correct	No	None	Mild	Definite	Yes	Resolved	No		1	0	1
A096	2021-08-27	Fatigue		RA-033	2021-09-13 10:35:04	Adverse event - 280	Visit 5 (D8)	2021-08-27	.	Dose 1	10016256	Fatigue	Fatigue	Asthenic conditions	General system disorders NEC	General disorders and administration site conditions		1960-01-01 13:00:00	237	end	2021-08-28	Correct	No	None	Mild	Definite	Yes	Resolved	No		1	0	1
A096	2021-08-27	Injection site pain		RA-033	2021-09-03 08:37:35	Adverse event - 59	Visit 5 (D8)	2021-08-27	.	Dose 1	10022086	Injection site pain	Injection site pain	Injection site reactions	Administration site reactions	General disorders and administration site conditions		1960-01-01 12:00:00	177	end	2021-08-29	Correct	No	None	Mild	Definite	Yes	Resolved	No		1	0	1
A098	2021-09-02	Headache		RA-036	2021-09-03 09:23:55	Adverse event - 67	Visit 5 (D8)	2021-08-27	2021-09-17	Dose 1	10019211	Headache	Headache	Headaches NEC	Headaches	Nervous system disorders		.		end	2021-09-06	Correct	No	None	Mild	Possible	Yes	Resolved	No		1	6	1
A098	2021-08-27	Injection site pain		RA-036	2021-09-03 09:23:01	Adverse event - 65	Visit 5 (D8)	2021-08-27	2021-09-17	Dose 1	10022086	Injection site pain	Injection site pain	Injection site reactions	Administration site reactions	General disorders and administration site conditions		1960-01-01 14:00:00	291	end	2021-08-30	Correct	No	None	Mild	Definite	Yes	Resolved	No		1	0	1
A099	2021-08-28	Diarrhoea		RA-045	2021-09-04 09:01:33	Adverse event - 108	Visit 5 (D8)	2021-08-27	2021-09-17	Dose 1	10012735	Diarrhoea	Diarrhoea	Diarrhoea (excl infective)	Gastrointestinal motility and defaecation conditions	Gastrointestinal disorders		.		end	2021-08-29	Correct	No	None	Mild	Possible	Yes	Resolved	No		1	1	1
A099	2021-08-27	Injection site pain		RA-045	2021-09-04 09:01:01	Adverse event - 107	Visit 5 (D8)	2021-08-27	2021-09-17	Dose 1	10022086	Injection site pain	Injection site pain	Injection site reactions	Administration site reactions	General disorders and administration site conditions		1960-01-01 19:00:00	535	end	2021-08-29	Correct	No	None	Mild	Definite	Yes	Resolved	No		1	0	1
A100	2021-08-28	Diarrhoea		RA-039	2021-09-03 09:47:29	Adverse event - 74	Visit 5 (D8)	2021-08-27	.	Dose 1	10012735	Diarrhoea	Diarrhoea	Diarrhoea (excl infective)	Gastrointestinal motility and defaecation conditions	Gastrointestinal disorders		.		end	2021-08-29	Correct	No	None	Mild	Possible	Yes	Resolved	No		2	1	1
A101	2021-08-27	Fatigue		RA-038	2021-09-03 09:39:23	Adverse event - 71	Visit 5 (D8)	2021-08-27	.	Dose 1	10016256	Fatigue	Fatigue	Asthenic conditions	General system disorders NEC	General disorders and administration site conditions		1960-01-01 16:00:00	403	end	2021-08-29	Correct	No	None	Mild	Probable	Yes	Resolved	No		1	0	1
A101	2021-08-28	Injection site pain		RA-038	2021-09-03 09:38:16	Adverse event - 70	Visit 5 (D8)	2021-08-27	.	Dose 1	10022086	Injection site pain	Injection site pain	Injection site reactions	Administration site reactions	General disorders and administration site conditions		.		end	2021-08-29	Correct	No	None	Mild	Definite	Yes	Resolved	No		1	1	1
A104	2021-08-29	Other	Rash	RA-035	2021-09-03 09:12:32	Adverse event - 62	Visit 5 (D8)	2021-08-27	2021-09-17	Dose 1	10037844	Rash	Rash	Rashes, eruptions and exanthems NEC	Epidermal and dermal conditions	Skin and subcutaneous tissue disorders		.		end	2021-08-30	Correct	No	None	Mild	Possible	Yes	Resolved	No		1	2	1
A105	2021-08-27	Injection site pain		RA-041	2021-09-04 08:40:28	Adverse event - 101	Visit 5 (D8)	2021-08-27	.	Dose 1	10022086	Injection site pain	Injection site pain	Injection site reactions	Administration site reactions	General disorders and administration site conditions		1960-01-01 12:00:00	152	end	2021-08-28	Correct	No	None	Mild	Definite	Yes	Resolved	No		2	0	1
A106	2021-08-30	Injection site pain		RA-081	2021-09-06 11:10:09	Adverse event - 161	Visit 5 (D8)	2021-08-30	.	Dose 1	10022086	Injection site pain	Injection site pain	Injection site reactions	Administration site reactions	General disorders and administration site conditions		1960-01-01 18:30:00	470	end	2021-09-02	Correct	No	None	Mild	Definite	Yes	Resolved	No		1	0	1
A109	2021-08-28	Arthralgia (joint pain)		RA-059	2021-09-04 04:51:17	Adverse event - 92	Visit 5 (D8)	2021-08-27	2021-09-17	Dose 1	10003239	Arthralgia	Arthralgia	Joint related signs and symptoms	Joint disorders	Musculoskeletal and connective tissue disorders		.		end	2021-08-30	Correct	No	None	Mild	Probable	Yes	Resolved	No		1	1	1
A109	2021-08-28	Fatigue		RA-059	2021-09-04 04:50:35	Adverse event - 91	Visit 5 (D8)	2021-08-27	2021-09-17	Dose 1	10016256	Fatigue	Fatigue	Asthenic conditions	General system disorders NEC	General disorders and administration site conditions		.		end	2021-08-29	Correct	No	None	Mild	Probable	Yes	Resolved	No		1	1	1
A109	2021-08-28	Headache		RA-059	2021-09-04 04:49:26	Adverse event - 90	Visit 5 (D8)	2021-08-27	2021-09-17	Dose 1	10019211	Headache	Headache	Headaches NEC	Headaches	Nervous system disorders		.		end	2021-08-29	Correct	No	None	Mild	Probable	Yes	Resolved	No		1	1	1
A109	2021-08-27	Injection site pain		RA-059	2021-09-04 04:48:37	Adverse event - 89	Visit 5 (D8)	2021-08-27	2021-09-17	Dose 1	10022086	Injection site pain	Injection site pain	Injection site reactions	Administration site reactions	General disorders and administration site conditions		1960-01-01 15:00:00	216	end	2021-09-02	Correct	No	None	Mild	Definite	Yes	Resolved	No		1	0	1
A109	2021-09-03	Other	Lipase increased	RA-059	2021-09-20 11:42:59	Adverse event - 351	Visit 6 (D22)	2021-08-27	2021-09-17	Dose 1	10024574	Lipase increased	Lipase increased	Digestive enzymes	Gastrointestinal investigations	Investigations		.		end	2021-09-17	Correct	No	None	Mild	Possible	Yes	Resolved	No		1	7	1
A110	2021-08-31	Injection site pain		RA-119	2021-09-07 10:29:41	Adverse event - 224	Visit 5 (D8)	2021-08-31	.	Dose 1	10022086	Injection site pain	Injection site pain	Injection site reactions	Administration site reactions	General disorders and administration site conditions		1960-01-01 17:00:00	321	end	2021-09-05	Correct	No	None	Mild	Definite	Yes	Resolved	No		1	0	1
A116	2021-08-27	Fatigue		RA-047	2021-09-03 09:24:15	Adverse event - 68	Visit 5 (D8)	2021-08-27	.	Dose 1	10016256	Fatigue	Fatigue	Asthenic conditions	General system disorders NEC	General disorders and administration site conditions		.		end	2021-09-02	Correct	No	None	Mild	Definite	Yes	Resolved	No		1	0	1
A116	2021-09-03	Other	increased GGT	RA-047	2021-09-20 11:11:05	Adverse event - 341	Visit 5 (D8)	2021-08-27	2021-09-17	Dose 1	10056910	GGT increased	Gamma-glutamyltransferase increased	Liver function analyses	Hepatobiliary investigations	Investigations		.		end	2021-10-15	Correct	No	None	Mild	Possible	Yes	Resolved	No		1	7	1
A116	2021-08-27	Injection site pain		RA-047	2021-09-03 09:23:27	Adverse event - 66	Visit 5 (D8)	2021-08-27	.	Dose 1	10022086	Injection site pain	Injection site pain	Injection site reactions	Administration site reactions	General disorders and administration site conditions		.		end	2021-08-31	Correct	No	None	Mild	Definite	Yes	Resolved	No		1	0	1
A117	2021-08-27	Fatigue		RA-044	2021-09-04 08:54:57	Adverse event - 106	Visit 5 (D8)	2021-08-27	.	Dose 1	10016256	Fatigue	Fatigue	Asthenic conditions	General system disorders NEC	General disorders and administration site conditions		1960-01-01 22:00:00	728	end	2021-08-29	Correct	No	None	Mild	Definite	Yes	Resolved	No		1	0	1
A117	2021-08-27	Injection site pain		RA-044	2021-09-04 08:54:25	Adverse event - 105	Visit 5 (D8)	2021-08-27	2021-09-17	Dose 1	10022086	Injection site pain	Injection site pain	Injection site reactions	Administration site reactions	General disorders and administration site conditions		1960-01-01 16:00:00	368	end	2021-08-30	Correct	No	None	Moderate	Definite	Yes	Resolved	No		1	0	1
A119	2021-08-28	Injection site pain		RA-034	2021-09-03 09:04:32	Adverse event - 60	Visit 5 (D8)	2021-08-27	2021-09-17	Dose 1	10022086	Injection site pain	Injection site pain	Injection site reactions	Administration site reactions	General disorders and administration site conditions		.		end	2021-08-29	Correct	No	None	Mild	Definite	Yes	Resolved	No		1	1	1
A122	2021-08-27	Injection site pain		RA-051	2021-08-27 09:23:49	Adverse event - 2	Visit 2 (D1)	2021-08-27	.	Dose 1	10022086	Injection site pain	Injection site pain	Injection site reactions	Administration site reactions	General disorders and administration site conditions		1960-01-01 10:23:00	2	end	2021-08-30	Correct	No	None	Mild	Definite	Yes	Resolved	No		1	0	1
A122	2021-09-03	Other	itching left deltoid	RA-051	2021-09-27 10:56:17	Adverse event - 636	Visit 9 (D29)	2021-08-27	2021-09-17	Dose 1	10023084	Itching	Pruritus	Pruritus NEC	Epidermal and dermal conditions	Skin and subcutaneous tissue disorders		.		end	2021-09-10	Correct	Yes	None	Mild	Possible	Yes	Resolved	No		1	7	1
A122	2021-08-29	Other	Maculopapular rash at face (perioral+eyelids)	RA-051	2021-09-04 09:11:31	Adverse event - 110	Visit 5 (D8)	2021-08-27	.	Dose 1	10025424	Maculopapular rash	Rash maculo-papular	Rashes, eruptions and exanthems NEC	Epidermal and dermal conditions	Skin and subcutaneous tissue disorders		.		end	2021-09-03	Correct	Yes	None	Mild	Probable	Yes	Resolved	No		1	2	1
A122	2021-09-03	Other	pain left deltoid	RA-051	2021-09-27 10:53:47	Adverse event - 633	Visit 9 (D29)	2021-08-27	2021-09-17	Dose 1	10033371	Pain	Pain	Pain and discomfort NEC	General system disorders NEC	General disorders and administration site conditions		.		end	2021-09-11	Correct	Yes	None	Moderate	Possible	Yes	Resolved	No		1	7	1
A122	2021-08-27	Other	Paresthesia (Lip of Lt. fingers)	RA-051	2021-08-27 09:26:31	Adverse event - 3	Visit 2 (D1)	2021-08-27	.	Dose 1	10054532	Paresthesia of fingers	Paraesthesia	Paraesthesias and dysaesthesias	Neurological disorders NEC	Nervous system disorders		1960-01-01 10:26:00	5	end	2021-08-28	Correct	No	None	Mild	Probable	Yes	Resolved	No		1	0	1
A122	2021-09-03	Other	erythema left deltoid	RA-051	2021-09-27 10:51:52	Adverse event - 631	Visit 9 (D29)	2021-08-27	2021-09-17	Dose 1	10015150	Redness	Erythema	Erythemas	Epidermal and dermal conditions	Skin and subcutaneous tissue disorders		.		end	2021-09-06	Correct	No	None	Mild	Possible	Yes	Resolved	No		1	7	1
A123	2021-08-27	Fatigue		RA-046	2021-09-03 09:14:10	Adverse event - 64	Visit 5 (D8)	2021-08-27	2021-09-17	Dose 1	10016256	Fatigue	Fatigue	Asthenic conditions	General system disorders NEC	General disorders and administration site conditions		1960-01-01 13:00:00	179	end	2021-08-28	Correct	No	None	Mild	Definite	Yes	Resolved	No		1	0	1
A123	2021-08-27	Injection site pain		RA-046	2021-09-03 09:12:40	Adverse event - 63	Visit 5 (D8)	2021-08-27	2021-09-17	Dose 1	10022086	Injection site pain	Injection site pain	Injection site reactions	Administration site reactions	General disorders and administration site conditions		1960-01-01 13:00:00	179	end	2021-08-30	Correct	No	None	Moderate	Definite	Yes	Resolved	No		1	0	1
A125	2021-09-01	Injection site pain		RA-127	2021-09-08 05:56:56	Adverse event - 236	Visit 5 (D8)	2021-09-01	.	Dose 1	10022086	Injection site pain	Injection site pain	Injection site reactions	Administration site reactions	General disorders and administration site conditions		1960-01-01 16:50:00	458	end	2021-09-02	Correct	No	None	Mild	Definite	Yes	Resolved	No		1	0	1
A125	2021-09-06	Other	maculopapular rash at chest wall, both arms	RA-127	2021-09-08 05:57:36	Adverse event - 237	Visit 5 (D8)	2021-09-01	2021-09-22	Dose 1	10025424	Maculopapular rash	Rash maculo-papular	Rashes, eruptions and exanthems NEC	Epidermal and dermal conditions	Skin and subcutaneous tissue disorders		.		end	2021-09-12	Correct	Yes	None	Mild	Probable	Yes	Resolved	No		1	5	1
A130	2021-09-02	Fatigue		RA-138	2021-09-08 06:35:02	Adverse event - 257	Visit 5 (D8)	2021-09-01	.	Dose 1	10016256	Fatigue	Fatigue	Asthenic conditions	General system disorders NEC	General disorders and administration site conditions		.		end	2021-09-04	Correct	No	None	Mild	Definite	Yes	Resolved	No		1	1	1
A130	2021-09-03	Headache		RA-138	2021-09-08 06:34:28	Adverse event - 256	Visit 5 (D8)	2021-09-01	.	Dose 1	10019211	Headache	Headache	Headaches NEC	Headaches	Nervous system disorders		.		end	2021-09-04	Correct	No	None	Mild	Definite	Yes	Resolved	No		1	2	1
A131	2021-08-27	Chills/Rigors		RA-058	2021-09-04 04:36:39	Adverse event - 87	Visit 5 (D8)	2021-08-27	.	Dose 1	10008531	Chills	Chills	Feelings and sensations NEC	General system disorders NEC	General disorders and administration site conditions		1960-01-01 13:00:00	101	end	2021-08-28	Correct	No	None	Mild	Possible	Yes	Resolved	No		2	0	1
A131	2021-08-27	Diarrhoea		RA-058	2021-09-04 04:37:13	Adverse event - 88	Visit 5 (D8)	2021-08-27	.	Dose 1	10012735	Diarrhoea	Diarrhoea	Diarrhoea (excl infective)	Gastrointestinal motility and defaecation conditions	Gastrointestinal disorders		1960-01-01 13:30:00	131	end	2021-08-28	Correct	No	None	Mild	Possible	Yes	Resolved	No		2	0	1
A131	2021-08-27	Headache		RA-058	2021-09-04 04:36:02	Adverse event - 86	Visit 5 (D8)	2021-08-27	.	Dose 1	10019211	Headache	Headache	Headaches NEC	Headaches	Nervous system disorders		1960-01-01 17:00:00	341	end	2021-08-28	Correct	No	None	Mild	Probable	Yes	Resolved	No		2	0	1
A131	2021-08-27	Injection site pain		RA-058	2021-09-04 04:35:29	Adverse event - 85	Visit 5 (D8)	2021-08-27	.	Dose 1	10022086	Injection site pain	Injection site pain	Injection site reactions	Administration site reactions	General disorders and administration site conditions		1960-01-01 15:00:00	221	end	2021-08-28	Correct	No	None	Mild	Definite	Yes	Resolved	No		2	0	1
A132	2021-09-01	Injection site pain		RA-131	2021-09-08 06:14:13	Adverse event - 246	Visit 5 (D8)	2021-09-01	2021-09-22	Dose 1	10022086	Injection site pain	Injection site pain	Injection site reactions	Administration site reactions	General disorders and administration site conditions		1960-01-01 09:32:00	0	end	2021-09-02	Correct	No	None	Mild	Definite	Yes	Resolved	No		1	0	1
A138	2021-09-01	Injection site pain		RA-133	2021-09-08 06:20:46	Adverse event - 249	Visit 5 (D8)	2021-09-01	.	Dose 1	10022086	Injection site pain	Injection site pain	Injection site reactions	Administration site reactions	General disorders and administration site conditions		1960-01-01 12:40:00	166	end	2021-09-04	Correct	No	None	Mild	Definite	Yes	Resolved	No		1	0	1
A138	2021-09-08	Other	Neutropenia	RA-133	2021-09-20 11:05:27	Adverse event - 334	Visit 5 (D8)	2021-09-01	2021-09-22	Dose 1	10029354	Neutropenia	Neutropenia	Neutropenias	White blood cell disorders	Blood and lymphatic system disorders		.		end	2021-09-22	Correct	No	None	Mild	Possible	Yes	Resolved	No		1	7	1
A140	2021-09-01	Fatigue		RA-137	2021-09-08 06:32:26	Adverse event - 255	Visit 5 (D8)	2021-09-01	.	Dose 1	10016256	Fatigue	Fatigue	Asthenic conditions	General system disorders NEC	General disorders and administration site conditions		1960-01-01 14:30:00	262	end	2021-09-02	Correct	No	None	Mild	Definite	Yes	Resolved	No		1	0	1
A140	2021-09-01	Injection site pain		RA-137	2021-09-08 06:32:02	Adverse event - 254	Visit 5 (D8)	2021-09-01	.	Dose 1	10022086	Injection site pain	Injection site pain	Injection site reactions	Administration site reactions	General disorders and administration site conditions		1960-01-01 11:00:00	52	end	2021-09-05	Correct	No	None	Mild	Definite	Yes	Resolved	No		1	0	1
A141	2021-08-29	Arthralgia (joint pain)		RA-031	2021-09-03 08:25:03	Adverse event - 57	Visit 5 (D8)	2021-08-27	.	Dose 1	10003239	Arthralgia	Arthralgia	Joint related signs and symptoms	Joint disorders	Musculoskeletal and connective tissue disorders		.		end	2021-08-31	Correct	No	None	Mild	Possible	Yes	Resolved	No		2	2	1
A142	2021-09-01	Fatigue		RA-132	2021-09-08 06:17:08	Adverse event - 248	Visit 5 (D8)	2021-09-01	.	Dose 1	10016256	Fatigue	Fatigue	Asthenic conditions	General system disorders NEC	General disorders and administration site conditions		1960-01-01 12:00:00	139	end	2021-09-02	Correct	No	None	Mild	Definite	Yes	Resolved	No		2	0	1
A142	2021-09-01	Headache		RA-132	2021-09-08 06:16:23	Adverse event - 247	Visit 5 (D8)	2021-09-01	2021-09-22	Dose 1	10019211	Headache	Headache	Headaches NEC	Headaches	Nervous system disorders		1960-01-01 10:10:00	29	end	2021-09-02	Correct	No	None	Mild	Definite	Yes	Resolved	No		2	0	1
A143	2021-08-27	Fatigue		RA-042	2021-09-04 08:47:05	Adverse event - 104	Visit 5 (D8)	2021-08-27	.	Dose 1	10016256	Fatigue	Fatigue	Asthenic conditions	General system disorders NEC	General disorders and administration site conditions		1960-01-01 22:00:00	746	end	2021-08-28	Correct	No	None	Mild	Probable	Yes	Resolved	No		1	0	1
A143	2021-08-27	Headache		RA-042	2021-09-04 08:46:20	Adverse event - 103	Visit 5 (D8)	2021-08-27	.	Dose 1	10019211	Headache	Headache	Headaches NEC	Headaches	Nervous system disorders		1960-01-01 22:30:00	776	end	2021-08-28	Correct	No	None	Mild	Probable	Yes	Resolved	No		1	0	1
A143	2021-08-27	Injection site pain		RA-042	2021-09-04 08:45:44	Adverse event - 102	Visit 5 (D8)	2021-08-27	.	Dose 1	10022086	Injection site pain	Injection site pain	Injection site reactions	Administration site reactions	General disorders and administration site conditions		1960-01-01 16:30:00	416	end	2021-08-29	Correct	No	None	Mild	Definite	Yes	Resolved	No		1	0	1
A144	2021-09-03	Other	decrease bicarbonate	RA-032	2021-09-24 09:21:21	Adverse event - 541	Visit 9 (D29)	2021-08-27	2021-09-17	Dose 1	10005359	Blood bicarbonate decreased	Blood bicarbonate decreased	Mineral and electrolyte analyses	Water, electrolyte and mineral investigations	Investigations		.		end	2021-09-24	Correct	No	None	Mild	Possible	Yes	Resolved	No		1	7	1
A144	2021-08-27	Injection site pain		RA-032	2021-09-03 08:32:27	Adverse event - 58	Visit 5 (D8)	2021-08-27	.	Dose 1	10022086	Injection site pain	Injection site pain	Injection site reactions	Administration site reactions	General disorders and administration site conditions		1960-01-01 17:00:00	486	end	2021-08-29	Correct	No	None	Mild	Definite	Yes	Resolved	No		1	0	1
A149	2021-08-30	Fatigue		RA-083	2021-09-06 11:21:58	Adverse event - 167	Visit 5 (D8)	2021-08-30	2021-09-20	Dose 1	10016256	Fatigue	Fatigue	Asthenic conditions	General system disorders NEC	General disorders and administration site conditions		1960-01-01 14:00:00	199	end	2021-09-01	Correct	No	None	Mild	Definite	Yes	Resolved	No		1	0	1
A149	2021-08-30	Headache		RA-083	2021-09-06 11:21:17	Adverse event - 166	Visit 5 (D8)	2021-08-30	.	Dose 1	10019211	Headache	Headache	Headaches NEC	Headaches	Nervous system disorders		1960-01-01 14:00:00	199	end	2021-09-01	Correct	No	None	Mild	Definite	Yes	Resolved	No		1	0	1
A149	2021-08-30	Injection site pain		RA-083	2021-09-06 11:20:36	Adverse event - 164	Visit 5 (D8)	2021-08-30	.	Dose 1	10022086	Injection site pain	Injection site pain	Injection site reactions	Administration site reactions	General disorders and administration site conditions		1960-01-01 14:00:00	199	end	2021-09-01	Correct	No	None	Mild	Definite	Yes	Resolved	No		1	0	1
A151	2021-08-31	Arthralgia (joint pain)		RA-082	2021-09-06 11:13:31	Adverse event - 162	Visit 5 (D8)	2021-08-30	2021-09-20	Dose 1	10003239	Arthralgia	Arthralgia	Joint related signs and symptoms	Joint disorders	Musculoskeletal and connective tissue disorders		.		end	2021-09-01	Correct	No	None	Mild	Possible	Yes	Resolved	No		2	1	1
A154	2021-08-30	Chills/Rigors		RA-065	2021-09-06 08:48:51	Adverse event - 123	Visit 5 (D8)	2021-08-30	.	Dose 1	10008531	Chills	Chills	Feelings and sensations NEC	General system disorders NEC	General disorders and administration site conditions		1960-01-01 19:00:00	604	end	2021-08-31	Correct	No	None	Mild	Definite	Yes	Resolved	No		1	0	1
A154	2021-08-30	Fatigue		RA-065	2021-09-06 08:48:25	Adverse event - 122	Visit 5 (D8)	2021-08-30	.	Dose 1	10016256	Fatigue	Fatigue	Asthenic conditions	General system disorders NEC	General disorders and administration site conditions		1960-01-01 15:00:00	364	end	2021-09-02	Correct	No	None	Mild	Definite	Yes	Resolved	No		1	0	1
A154	2021-08-30	Injection site pain		RA-065	2021-09-06 08:47:47	Adverse event - 121	Visit 5 (D8)	2021-08-30	.	Dose 1	10022086	Injection site pain	Injection site pain	Injection site reactions	Administration site reactions	General disorders and administration site conditions		1960-01-01 15:00:00	364	end	2021-09-01	Correct	No	None	Mild	Definite	Yes	Resolved	No		1	0	1
A154	2021-09-06	Other	White blood cell decrease	RA-065	2021-09-20 11:49:15	Adverse event - 353	Visit 6 (D22)	2021-08-30	2021-09-20	Dose 1	10049182	White blood cell decreased	White blood cell count decreased	White blood cell analyses	Haematology investigations (incl blood groups)	Investigations		.		end	2021-10-20	Correct	No	None	Mild	Possible	Yes	Resolved	No		1	7	1
A155	2021-08-31	Diarrhoea		RA-066	2021-09-06 08:59:02	Adverse event - 129	Visit 5 (D8)	2021-08-30	.	Dose 1	10012735	Diarrhoea	Diarrhoea	Diarrhoea (excl infective)	Gastrointestinal motility and defaecation conditions	Gastrointestinal disorders		.		end	2021-09-01	Correct	No	None	Mild	Possible	Yes	Resolved	No		1	1	1
A155	2021-08-30	Fatigue		RA-066	2021-09-06 08:58:02	Adverse event - 127	Visit 5 (D8)	2021-08-30	.	Dose 1	10016256	Fatigue	Fatigue	Asthenic conditions	General system disorders NEC	General disorders and administration site conditions		1960-01-01 16:00:00	424	end	2021-09-04	Correct	No	None	Mild	Definite	Yes	Resolved	No		1	0	1
A155	2021-08-30	Headache		RA-066	2021-09-06 08:57:31	Adverse event - 126	Visit 5 (D8)	2021-08-30	.	Dose 1	10019211	Headache	Headache	Headaches NEC	Headaches	Nervous system disorders		1960-01-01 16:00:00	424	end	2021-09-01	Correct	No	None	Mild	Definite	Yes	Resolved	No		1	0	1
A155	2021-08-30	Injection site pain		RA-066	2021-09-06 08:55:20	Adverse event - 124	Visit 5 (D8)	2021-08-30	.	Dose 1	10022086	Injection site pain	Injection site pain	Injection site reactions	Administration site reactions	General disorders and administration site conditions		1960-01-01 16:00:00	424	end	2021-09-01	Correct	No	None	Mild	Definite	Yes	Resolved	No		1	0	1
A155	2021-08-30	Myalgia (muscle pain)		RA-066	2021-09-06 08:58:32	Adverse event - 128	Visit 5 (D8)	2021-08-30	.	Dose 1	10028411	Myalgia	Myalgia	Muscle pains	Muscle disorders	Musculoskeletal and connective tissue disorders		1960-01-01 16:00:00	424	end	2021-09-01	Correct	No	None	Mild	Definite	Yes	Resolved	No		1	0	1
A155	2021-08-31	Swelling		RA-066	2021-09-06 08:55:53	Adverse event - 125	Visit 5 (D8)	2021-08-30	2021-09-20	Dose 1	10042674	Swelling	Swelling	General signs and symptoms NEC	General system disorders NEC	General disorders and administration site conditions		.		end	2021-09-02	Correct	No	None	Mild	Definite	Yes	Resolved	No		1	1	1
A157	2021-09-01	Injection site pain		RA-069	2021-09-06 09:37:59	Adverse event - 138	Visit 5 (D8)	2021-08-30	.	Dose 1	10022086	Injection site pain	Injection site pain	Injection site reactions	Administration site reactions	General disorders and administration site conditions		.		end	2021-09-02	Correct	No	None	Mild	Definite	Yes	Resolved	No		1	2	1
A158	2021-08-30	Injection site pain		RA-070	2021-09-06 09:40:49	Adverse event - 139	Visit 5 (D8)	2021-08-30	.	Dose 1	10022086	Injection site pain	Injection site pain	Injection site reactions	Administration site reactions	General disorders and administration site conditions		1960-01-01 15:00:00	346	end	2021-08-31	Correct	No	None	Mild	Definite	Yes	Resolved	No		2	0	1
A159	2021-08-26	Fatigue		RA-009	2021-09-02 09:00:44	Adverse event - 21	Visit 5 (D8)	2021-08-26	2021-09-16	Dose 1	10016256	Fatigue	Fatigue	Asthenic conditions	General system disorders NEC	General disorders and administration site conditions		1960-01-01 13:00:00	215	end	2021-08-27	Correct	No	None	Mild	Probable	Yes	Resolved	No		1	0	1
A159	2021-08-26	Injection site pain		RA-009	2021-09-02 08:59:40	Adverse event - 20	Visit 5 (D8)	2021-08-26	2021-09-16	Dose 1	10022086	Injection site pain	Injection site pain	Injection site reactions	Administration site reactions	General disorders and administration site conditions		1960-01-01 09:50:00	25	end	2021-08-28	Correct	No	None	Mild	Definite	Yes	Resolved	No		1	0	1
A161	2021-08-30	Injection site pain		RA-085	2021-09-06 11:29:45	Adverse event - 173	Visit 5 (D8)	2021-08-30	.	Dose 1	10022086	Injection site pain	Injection site pain	Injection site reactions	Administration site reactions	General disorders and administration site conditions		1960-01-01 18:56:00	479	end	2021-09-01	Correct	No	None	Mild	Definite	Yes	Resolved	No		1	0	1
A162	2021-08-30	Fatigue		RA-072	2021-09-06 10:03:49	Adverse event - 143	Visit 5 (D8)	2021-08-30	.	Dose 1	10016256	Fatigue	Fatigue	Asthenic conditions	General system disorders NEC	General disorders and administration site conditions		1960-01-01 13:00:00	220	end	2021-08-31	Correct	No	None	Mild	Definite	Yes	Resolved	No		1	0	1
A162	2021-09-06	Other	Hyperuricemia	RA-072	2021-10-01 11:09:47	Adverse event - 888	Visit 9 (D29)	2021-08-30	2021-09-20	Dose 1	10020907	Hyperuricemia	Hyperuricaemia	Disorders of purine metabolism	Purine and pyrimidine metabolism disorders	Metabolism and nutrition disorders		.		end	2021-09-20	Correct	No	None	Mild	Possible	Yes	Resolved	No		1	7	1
A162	2021-08-30	Injection site pain		RA-072	2021-09-06 10:00:38	Adverse event - 142	Visit 5 (D8)	2021-08-30	.	Dose 1	10022086	Injection site pain	Injection site pain	Injection site reactions	Administration site reactions	General disorders and administration site conditions		1960-01-01 18:00:00	520	end	2021-09-02	Correct	No	None	Mild	Definite	Yes	Resolved	No		1	0	1
A162	2021-09-04	Myalgia (muscle pain)		RA-072	2021-09-06 10:04:22	Adverse event - 144	Visit 5 (D8)	2021-08-30	2021-09-20	Dose 1	10028411	Myalgia	Myalgia	Muscle pains	Muscle disorders	Musculoskeletal and connective tissue disorders		.		end	2021-09-12	Correct	No	None	Mild	Possible	Yes	Resolved	No		1	5	1
A163	2021-09-06	Other	Anemia	RA-067	2021-09-20 11:47:18	Adverse event - 352	Visit 6 (D22)	2021-08-30	2021-09-20	Dose 1	10002272	Anemia	Anaemia	Anaemias NEC	Anaemias nonhaemolytic and marrow depression	Blood and lymphatic system disorders		.		end	2021-09-20	Correct	No	None	Mild	Possible	Yes	Resolved	No		1	7	1
A163	2021-08-30	Injection site pain		RA-067	2021-09-06 09:15:40	Adverse event - 130	Visit 5 (D8)	2021-08-30	.	Dose 1	10022086	Injection site pain	Injection site pain	Injection site reactions	Administration site reactions	General disorders and administration site conditions		1960-01-01 15:00:00	327	end	2021-09-01	Correct	No	None	Mild	Definite	Yes	Resolved	No		1	0	1
A164	2021-08-31	Chills/Rigors		RA-073	2021-09-06 10:27:07	Adverse event - 152	Visit 5 (D8)	2021-08-30	.	Dose 1	10008531	Chills	Chills	Feelings and sensations NEC	General system disorders NEC	General disorders and administration site conditions		.		end	2021-09-01	Correct	No	None	Mild	Definite	Yes	Resolved	No		1	1	1
A164	2021-08-30	Fatigue		RA-073	2021-09-06 10:24:42	Adverse event - 150	Visit 5 (D8)	2021-08-30	.	Dose 1	10016256	Fatigue	Fatigue	Asthenic conditions	General system disorders NEC	General disorders and administration site conditions		1960-01-01 20:00:00	619	end	2021-09-03	Correct	No	None	Mild	Definite	Yes	Resolved	No		1	0	1
A164	2021-08-31	Headache		RA-073	2021-09-06 10:25:10	Adverse event - 151	Visit 5 (D8)	2021-08-30	.	Dose 1	10019211	Headache	Headache	Headaches NEC	Headaches	Nervous system disorders		.		end	2021-09-03	Correct	Yes	None	Mild	Definite	Yes	Resolved	No		1	1	1
A164	2021-08-30	Injection site pain		RA-073	2021-09-06 10:23:39	Adverse event - 149	Visit 5 (D8)	2021-08-30	.	Dose 1	10022086	Injection site pain	Injection site pain	Injection site reactions	Administration site reactions	General disorders and administration site conditions		1960-01-01 20:00:00	619	end	2021-09-01	Correct	No	None	Mild	Definite	Yes	Resolved	No		1	0	1
A164	2021-08-30	Myalgia (muscle pain)		RA-073	2021-09-06 10:27:30	Adverse event - 153	Visit 5 (D8)	2021-08-30	.	Dose 1	10028411	Myalgia	Myalgia	Muscle pains	Muscle disorders	Musculoskeletal and connective tissue disorders		1960-01-01 20:00:00	619	end	2021-09-01	Correct	No	None	Mild	Definite	Yes	Resolved	No		1	0	1
A165	2021-09-06	Other	CPK increased	RA-079	2021-09-20 11:55:30	Adverse event - 358	Visit 6 (D22)	2021-08-30	2021-09-20	Dose 1	10011268	CPK increased	Blood creatine phosphokinase increased	Skeletal and cardiac muscle analyses	Enzyme investigations NEC	Investigations		.		end	2021-09-20	Correct	No	None	Mild	Possible	Yes	Resolved	No		1	7	1
A165	2021-08-30	Injection site pain		RA-079	2021-09-06 10:38:55	Adverse event - 157	Visit 5 (D8)	2021-08-30	2021-09-20	Dose 1	10022086	Injection site pain	Injection site pain	Injection site reactions	Administration site reactions	General disorders and administration site conditions		1960-01-01 18:00:00	461	end	2021-09-01	Correct	Yes	None	Moderate	Definite	Yes	Resolved	No		1	0	1
A166	2021-08-30	Injection site pain		RA-077	2021-09-06 10:28:24	Adverse event - 154	Visit 5 (D8)	2021-08-30	.	Dose 1	10022086	Injection site pain	Injection site pain	Injection site reactions	Administration site reactions	General disorders and administration site conditions		1960-01-01 18:00:00	483	end	2021-09-02	Correct	No	None	Mild	Definite	Yes	Resolved	No		1	0	1
A170	2021-08-30	Fatigue		RA-076	2021-09-06 10:23:21	Adverse event - 148	Visit 5 (D8)	2021-08-30	.	Dose 1	10016256	Fatigue	Fatigue	Asthenic conditions	General system disorders NEC	General disorders and administration site conditions		1960-01-01 20:00:00	604	end	2021-08-31	Correct	No	None	Mild	Definite	Yes	Resolved	No		1	0	1
A170	2021-08-30	Injection site pain		RA-076	2021-09-06 10:16:34	Adverse event - 146	Visit 5 (D8)	2021-08-30	.	Dose 1	10022086	Injection site pain	Injection site pain	Injection site reactions	Administration site reactions	General disorders and administration site conditions		1960-01-01 16:00:00	364	end	2021-09-01	Correct	No	None	Mild	Definite	Yes	Resolved	No		1	0	1
A171	2021-08-30	Injection site pain		RA-075	2021-09-06 10:33:24	Adverse event - 156	Visit 5 (D8)	2021-08-30	.	Dose 1	10022086	Injection site pain	Injection site pain	Injection site reactions	Administration site reactions	General disorders and administration site conditions		1960-01-01 20:00:00	612	end	2021-09-02	Correct	No	None	Mild	Definite	Yes	Resolved	No		1	0	1
A172	2021-08-30	Injection site pain		RA-074	2021-09-06 10:30:26	Adverse event - 155	Visit 5 (D8)	2021-08-30	.	Dose 1	10022086	Injection site pain	Injection site pain	Injection site reactions	Administration site reactions	General disorders and administration site conditions		1960-01-01 13:00:00	199	end	2021-09-02	Correct	No	None	Mild	Definite	Yes	Resolved	No		1	0	1
A173	2021-09-06	Other	increased bilirubin	RA-062	2021-09-20 11:52:45	Adverse event - 355	Visit 5 (D8)	2021-08-30	2021-09-20	Dose 1	10004690	Bilirubin increased	Blood bilirubin increased	Liver function analyses	Hepatobiliary investigations	Investigations		.		end	2021-10-18	Correct	No	None	Mild	Possible	Yes	Resolved	No		1	7	1
A173	2021-08-30	Injection site pain		RA-062	2021-09-06 08:32:28	Adverse event - 116	Visit 5 (D8)	2021-08-30	2021-09-20	Dose 1	10022086	Injection site pain	Injection site pain	Injection site reactions	Administration site reactions	General disorders and administration site conditions		1960-01-01 13:00:00	253	end	2021-09-01	Correct	No	None	Mild	Definite	Yes	Resolved	No		1	0	1
A174	2021-08-31	Arthralgia (joint pain)		RA-086	2021-09-06 11:39:44	Adverse event - 177	Visit 5 (D8)	2021-08-30	.	Dose 1	10003239	Arthralgia	Arthralgia	Joint related signs and symptoms	Joint disorders	Musculoskeletal and connective tissue disorders		.		end	2021-09-03	Correct	No	None	Moderate	Probable	Yes	Resolved	No		1	1	1
A174	2021-09-06	Other	Eosinophilia	RA-086	2021-10-01 10:20:23	Adverse event - 882	Visit 9 (D29)	2021-08-30	2021-09-20	Dose 1	10014950	Eosinophilia	Eosinophilia	Eosinophilic disorders	White blood cell disorders	Blood and lymphatic system disorders		.		end	2021-10-18	Correct	No	None	Mild	Possible	Yes	Resolved	No		1	7	1
A174	2021-08-30	Fatigue		RA-086	2021-09-06 11:39:16	Adverse event - 176	Visit 5 (D8)	2021-08-30	.	Dose 1	10016256	Fatigue	Fatigue	Asthenic conditions	General system disorders NEC	General disorders and administration site conditions		1960-01-01 13:00:00	117	end	2021-09-01	Correct	No	None	Mild	Definite	Yes	Resolved	No		1	0	1
A174	2021-08-30	Headache		RA-086	2021-09-06 11:36:03	Adverse event - 175	Visit 5 (D8)	2021-08-30	.	Dose 1	10019211	Headache	Headache	Headaches NEC	Headaches	Nervous system disorders		1960-01-01 20:20:00	557	end	2021-09-02	Correct	Yes	None	Moderate	Definite	Yes	Resolved	No		1	0	1
A174	2021-08-30	Injection site pain		RA-086	2021-09-06 11:35:04	Adverse event - 174	Visit 5 (D8)	2021-08-30	.	Dose 1	10022086	Injection site pain	Injection site pain	Injection site reactions	Administration site reactions	General disorders and administration site conditions		1960-01-01 20:20:00	557	end	2021-09-01	Correct	No	None	Mild	Definite	Yes	Resolved	No		1	0	1
A175	2021-08-31	Injection site pain		RA-094	2021-09-07 08:05:53	Adverse event - 181	Visit 5 (D8)	2021-08-31	.	Dose 1	10022086	Injection site pain	Injection site pain	Injection site reactions	Administration site reactions	General disorders and administration site conditions		1960-01-01 18:00:00	542	end	2021-09-03	Correct	No	None	Mild	Definite	Yes	Resolved	No		1	0	1
A177	2021-09-04	Headache		RA-091	2021-09-07 07:51:17	Adverse event - 179	Visit 5 (D8)	2021-08-31	2021-09-21	Dose 1	10019211	Headache	Headache	Headaches NEC	Headaches	Nervous system disorders		.		end	2021-09-05	Correct	Yes	None	Mild	Possible	Yes	Resolved	No		2	4	1
A178	2021-08-31	Injection site pain		RA-096	2021-09-07 08:12:22	Adverse event - 183	Visit 5 (D8)	2021-08-31	.	Dose 1	10022086	Injection site pain	Injection site pain	Injection site reactions	Administration site reactions	General disorders and administration site conditions		1960-01-01 13:15:00	246	end	2021-09-03	Correct	No	None	Mild	Definite	Yes	Resolved	No		1	0	1
A179	2021-09-07	Other	lipase increased	RA-097	2021-10-06 11:20:40	Adverse event - 907	Visit 9 (D29)	2021-08-31	2021-09-21	Dose 1	10024574	Lipase increased	Lipase increased	Digestive enzymes	Gastrointestinal investigations	Investigations		.		end	2021-09-21	Correct	No	None	Mild	Possible	Yes	Resolved	No		1	7	1
A180	2021-08-31	Fatigue		RA-102	2021-09-07 08:28:30	Adverse event - 187	Visit 5 (D8)	2021-08-31	.	Dose 1	10016256	Fatigue	Fatigue	Asthenic conditions	General system disorders NEC	General disorders and administration site conditions		1960-01-01 17:00:00	435	end	2021-09-01	Correct	No	None	Mild	Definite	Yes	Resolved	No		1	0	1
A180	2021-08-31	Injection site pain		RA-102	2021-09-07 08:28:00	Adverse event - 186	Visit 5 (D8)	2021-08-31	.	Dose 1	10022086	Injection site pain	Injection site pain	Injection site reactions	Administration site reactions	General disorders and administration site conditions		1960-01-01 12:00:00	135	end	2021-09-02	Correct	No	None	Mild	Definite	Yes	Resolved	No		1	0	1
A180	2021-09-07	Other	increased serum SGPT	RA-102	2021-09-20 10:58:43	Adverse event - 328	Visit 6 (D22)	2021-08-31	2021-09-21	Dose 1	10040526	SGPT increased	Alanine aminotransferase increased	Liver function analyses	Hepatobiliary investigations	Investigations		.		end	2021-09-21	Correct	No	None	Mild	Possible	Yes	Resolved	No		1	7	1
A182	2021-08-26	Injection site pain		RA-007	2021-09-02 08:49:50	Adverse event - 19	Visit 5 (D8)	2021-08-26	2021-09-16	Dose 1	10022086	Injection site pain	Injection site pain	Injection site reactions	Administration site reactions	General disorders and administration site conditions		1960-01-01 12:00:00	158	end	2021-08-28	Correct	No	None	Mild	Definite	Yes	Resolved	No		1	0	1
A187	2021-08-31	Injection site pain		RA-100	2021-09-07 08:22:36	Adverse event - 185	Visit 5 (D8)	2021-08-31	.	Dose 1	10022086	Injection site pain	Injection site pain	Injection site reactions	Administration site reactions	General disorders and administration site conditions		1960-01-01 16:20:00	406	end	2021-09-01	Correct	No	None	Mild	Definite	Yes	Resolved	No		1	0	1
A191	2021-08-31	Injection site pain		RA-104	2021-09-07 08:37:00	Adverse event - 189	Visit 5 (D8)	2021-08-31	2021-09-21	Dose 1	10022086	Injection site pain	Injection site pain	Injection site reactions	Administration site reactions	General disorders and administration site conditions		1960-01-01 17:30:00	448	end	2021-09-02	Correct	No	None	Mild	Definite	Yes	Resolved	No		1	0	1
A192	2021-08-31	Injection site pain		RA-103	2021-09-07 08:31:40	Adverse event - 188	Visit 5 (D8)	2021-08-31	.	Dose 1	10022086	Injection site pain	Injection site pain	Injection site reactions	Administration site reactions	General disorders and administration site conditions		1960-01-01 12:00:00	128	end	2021-09-02	Correct	No	None	Mild	Definite	Yes	Resolved	No		1	0	1
A196	2021-09-07	Other	Anemia	RA-111	2021-09-20 10:57:36	Adverse event - 327	Visit 6 (D22)	2021-08-31	2021-09-21	Dose 1	10002272	Anemia	Anaemia	Anaemias NEC	Anaemias nonhaemolytic and marrow depression	Blood and lymphatic system disorders		.		end	2021-09-21	Correct	No	None	Mild	Possible	Yes	Resolved	No		1	7	1
A196	2021-08-31	Fatigue		RA-111	2021-09-07 09:21:46	Adverse event - 204	Visit 5 (D8)	2021-08-31	.	Dose 1	10016256	Fatigue	Fatigue	Asthenic conditions	General system disorders NEC	General disorders and administration site conditions		1960-01-01 13:50:00	195	end	2021-09-01	Correct	No	None	Mild	Definite	Yes	Resolved	No		1	0	1
A196	2021-08-31	Injection site pain		RA-111	2021-09-07 09:20:54	Adverse event - 203	Visit 5 (D8)	2021-08-31	.	Dose 1	10022086	Injection site pain	Injection site pain	Injection site reactions	Administration site reactions	General disorders and administration site conditions		1960-01-01 13:50:00	195	end	2021-09-02	Correct	No	None	Mild	Definite	Yes	Resolved	No		1	0	1
A197	2021-09-03	Arthralgia (joint pain)		RA-114	2021-09-07 10:07:59	Adverse event - 213	Visit 5 (D8)	2021-08-31	.	Dose 1	10003239	Arthralgia	Arthralgia	Joint related signs and symptoms	Joint disorders	Musculoskeletal and connective tissue disorders		.		end	2021-09-05	Correct	No	None	Mild	Probable	Yes	Resolved	No		2	3	1
A197	2021-08-31	Fatigue		RA-114	2021-09-07 10:07:19	Adverse event - 212	Visit 5 (D8)	2021-08-31	.	Dose 1	10016256	Fatigue	Fatigue	Asthenic conditions	General system disorders NEC	General disorders and administration site conditions		1960-01-01 21:00:00	609	end	2021-09-07	Correct	No	None	Mild	Probable	Yes	Resolved	No		2	0	1
A208	2021-09-01	Injection site pain		RA-117	2021-09-07 10:24:18	Adverse event - 221	Visit 5 (D8)	2021-08-31	.	Dose 1	10022086	Injection site pain	Injection site pain	Injection site reactions	Administration site reactions	General disorders and administration site conditions		.		end	2021-09-02	Correct	No	None	Mild	Definite	Yes	Resolved	No		1	1	1
A210	2021-09-01	Arthralgia (joint pain)		RA-116	2021-09-07 10:17:48	Adverse event - 220	Visit 5 (D8)	2021-08-31	.	Dose 1	10003239	Arthralgia	Arthralgia	Joint related signs and symptoms	Joint disorders	Musculoskeletal and connective tissue disorders		.		end	2021-09-02	Correct	No	None	Moderate	Definite	Yes	Resolved	No		1	1	1
A210	2021-09-01	Fatigue		RA-116	2021-09-07 10:16:43	Adverse event - 217	Visit 5 (D8)	2021-08-31	.	Dose 1	10016256	Fatigue	Fatigue	Asthenic conditions	General system disorders NEC	General disorders and administration site conditions		.		end	2021-09-02	Correct	No	None	Moderate	Definite	Yes	Resolved	No		1	1	1
A210	2021-08-31	Injection site pain		RA-116	2021-09-07 10:15:49	Adverse event - 216	Visit 5 (D8)	2021-08-31	.	Dose 1	10022086	Injection site pain	Injection site pain	Injection site reactions	Administration site reactions	General disorders and administration site conditions		1960-01-01 17:00:00	357	end	2021-09-02	Correct	No	None	Moderate	Definite	Yes	Resolved	No		1	0	1
A210	2021-09-01	Myalgia (muscle pain)		RA-116	2021-09-07 10:17:20	Adverse event - 218	Visit 5 (D8)	2021-08-31	.	Dose 1	10028411	Myalgia	Myalgia	Muscle pains	Muscle disorders	Musculoskeletal and connective tissue disorders		.		end	2021-09-02	Correct	No	None	Moderate	Definite	Yes	Resolved	No		1	1	1
A213	2021-09-07	Other	Hyperuricemia	RA-118	2021-10-07 10:16:45	Adverse event - 923	Visit 5 (D8)	2021-08-31	2021-09-21	Dose 1	10020907	Hyperuricemia	Hyperuricaemia	Disorders of purine metabolism	Purine and pyrimidine metabolism disorders	Metabolism and nutrition disorders		.		end	2021-09-21	Correct	No	None	Mild	Possible	Yes	Resolved	No		2	7	1
A215	2021-08-31	Injection site pain		RA-115	2021-09-07 10:11:43	Adverse event - 215	Visit 5 (D8)	2021-08-31	.	Dose 1	10022086	Injection site pain	Injection site pain	Injection site reactions	Administration site reactions	General disorders and administration site conditions		1960-01-01 17:00:00	362	end	2021-09-01	Correct	No	None	Mild	Definite	Yes	Resolved	No		1	0	1
A217	2021-09-06	Other	Bilirubin increased	RA-078	2021-09-20 11:56:27	Adverse event - 359	Visit 6 (D22)	2021-08-30	2021-09-20	Dose 1	10004690	Bilirubin increased	Blood bilirubin increased	Liver function analyses	Hepatobiliary investigations	Investigations		.		ongoing	.		No	None	Mild	Possible	Yes	Resolved	No		2	7	1
A218	2021-08-31	Fatigue		RA-084	2021-09-06 11:25:18	Adverse event - 172	Visit 5 (D8)	2021-08-30	.	Dose 1	10016256	Fatigue	Fatigue	Asthenic conditions	General system disorders NEC	General disorders and administration site conditions		.		end	2021-09-01	Correct	No	None	Mild	Definite	Yes	Resolved	No		1	1	1
A218	2021-08-30	Injection site pain		RA-084	2021-09-06 11:24:38	Adverse event - 171	Visit 5 (D8)	2021-08-30	.	Dose 1	10022086	Injection site pain	Injection site pain	Injection site reactions	Administration site reactions	General disorders and administration site conditions		1960-01-01 17:00:00	367	end	2021-09-01	Correct	No	None	Mild	Definite	Yes	Resolved	No		1	0	1
A219	2021-08-27	Fatigue		RA-049	2021-09-06 08:15:14	Adverse event - 114	Visit 5 (D8)	2021-08-27	.	Dose 1	10016256	Fatigue	Fatigue	Asthenic conditions	General system disorders NEC	General disorders and administration site conditions		1960-01-01 16:00:00	344	end	2021-08-28	Correct	No	None	Mild	Definite	Yes	Resolved	No		1	0	1
A219	2021-08-27	Injection site pain		RA-049	2021-09-06 08:13:35	Adverse event - 113	Visit 5 (D8)	2021-08-27	.	Dose 1	10022086	Injection site pain	Injection site pain	Injection site reactions	Administration site reactions	General disorders and administration site conditions		1960-01-01 16:00:00	344	end	2021-08-29	Correct	No	None	Mild	Definite	Yes	Resolved	No		1	0	1
A220	2021-08-27	Fatigue		RA-050	2021-09-04 05:29:13	Adverse event - 95	Visit 5 (D8)	2021-08-27	.	Dose 1	10016256	Fatigue	Fatigue	Asthenic conditions	General system disorders NEC	General disorders and administration site conditions		1960-01-01 13:00:00	134	end	2021-08-29	Correct	No	None	Mild	Possible	Yes	Resolved	No		1	0	1
A220	2021-08-28	Injection site pain		RA-050	2021-09-03 10:03:45	Adverse event - 76	Visit 5 (D8)	2021-08-27	.	Dose 1	10022086	Injection site pain	Injection site pain	Injection site reactions	Administration site reactions	General disorders and administration site conditions		.		end	2021-08-29	Correct	No	None	Mild	Definite	Yes	Resolved	No		1	1	1
A222	2021-08-27	Injection site pain		RA-057	2021-09-04 04:24:56	Adverse event - 82	Visit 5 (D8)	2021-08-27	2021-09-17	Dose 1	10022086	Injection site pain	Injection site pain	Injection site reactions	Administration site reactions	General disorders and administration site conditions		1960-01-01 16:00:00	294	end	2021-08-30	Correct	No	None	Mild	Definite	Yes	Resolved	No		1	0	1
A225	2021-08-30	Fatigue		RA-071	2021-09-06 09:44:43	Adverse event - 141	Visit 5 (D8)	2021-08-30	.	Dose 1	10016256	Fatigue	Fatigue	Asthenic conditions	General system disorders NEC	General disorders and administration site conditions		1960-01-01 13:00:00	223	end	2021-09-01	Correct	No	None	Mild	Definite	Yes	Resolved	No		2	0	1
A225	2021-08-30	Headache		RA-071	2021-09-06 09:44:00	Adverse event - 140	Visit 5 (D8)	2021-08-30	.	Dose 1	10019211	Headache	Headache	Headaches NEC	Headaches	Nervous system disorders		1960-01-01 19:00:00	583	end	2021-08-31	Correct	No	None	Mild	Definite	Yes	Resolved	No		2	0	1
A227	2021-09-06	Other	Decreased Neutrophil count	RA-089	2021-09-20 11:54:20	Adverse event - 356	Visit 6 (D22)	2021-08-30	2021-09-20	Dose 1	10029366	Neutrophil count decreased	Neutrophil count decreased	White blood cell analyses	Haematology investigations (incl blood groups)	Investigations		.		ongoing	.		No	None	Mild	Possible	Yes	Resolved	No		2	7	1
A228	2021-09-06	Other	Anemia	RA-063	2021-09-20 11:50:55	Adverse event - 354	Visit 6 (D22)	2021-08-30	2021-09-20	Dose 1	10002272	Anemia	Anaemia	Anaemias NEC	Anaemias nonhaemolytic and marrow depression	Blood and lymphatic system disorders		.		ongoing	.		No	None	Mild	Possible	Yes	Ongoing	No		1	7	1
A228	2021-08-30	Diarrhoea		RA-063	2021-09-06 08:40:11	Adverse event - 120	Visit 5 (D8)	2021-08-30	2021-09-20	Dose 1	10012735	Diarrhoea	Diarrhoea	Diarrhoea (excl infective)	Gastrointestinal motility and defaecation conditions	Gastrointestinal disorders		1960-01-01 16:05:00	434	end	2021-09-01	Correct	No	None	Mild	Possible	Yes	Resolved	No		1	0	1
A228	2021-08-30	Fatigue		RA-063	2021-09-06 08:39:32	Adverse event - 119	Visit 5 (D8)	2021-08-30	2021-09-20	Dose 1	10016256	Fatigue	Fatigue	Asthenic conditions	General system disorders NEC	General disorders and administration site conditions		1960-01-01 17:40:00	529	end	2021-09-01	Correct	No	None	Moderate	Definite	Yes	Resolved	No		1	0	1
A228	2021-08-30	Headache		RA-063	2021-09-06 08:38:56	Adverse event - 118	Visit 5 (D8)	2021-08-30	2021-09-20	Dose 1	10019211	Headache	Headache	Headaches NEC	Headaches	Nervous system disorders		1960-01-01 17:40:00	529	end	2021-09-01	Correct	No	None	Mild	Definite	Yes	Resolved	No		1	0	1
A228	2021-08-30	Injection site pain		RA-063	2021-09-06 08:38:15	Adverse event - 117	Visit 5 (D8)	2021-08-30	2021-09-20	Dose 1	10022086	Injection site pain	Injection site pain	Injection site reactions	Administration site reactions	General disorders and administration site conditions		1960-01-01 17:40:00	529	end	2021-09-01	Correct	No	None	Mild	Definite	Yes	Resolved	No		1	0	1
A229	2021-08-30	Injection site pain		RA-061	2021-09-06 08:25:54	Adverse event - 115	Visit 5 (D8)	2021-08-30	.	Dose 1	10022086	Injection site pain	Injection site pain	Injection site reactions	Administration site reactions	General disorders and administration site conditions		1960-01-01 17:40:00	533	end	2021-09-01	Correct	No	None	Mild	Definite	Yes	Resolved	No		1	0	1
A236	2021-09-01	Diarrhoea		RA-112	2021-09-07 10:01:17	Adverse event - 209	Visit 5 (D8)	2021-08-31	.	Dose 1	10012735	Diarrhoea	Diarrhoea	Diarrhoea (excl infective)	Gastrointestinal motility and defaecation conditions	Gastrointestinal disorders		.		end	2021-09-02	Correct	No	None	Mild	Probable	Yes	Resolved	No		1	1	1
A236	2021-08-31	Fatigue		RA-112	2021-09-07 10:00:19	Adverse event - 207	Visit 5 (D8)	2021-08-31	.	Dose 1	10016256	Fatigue	Fatigue	Asthenic conditions	General system disorders NEC	General disorders and administration site conditions		1960-01-01 16:00:00	306	end	2021-09-03	Correct	No	None	Mild	Definite	Yes	Resolved	No		1	0	1
A236	2021-08-31	Headache		RA-112	2021-09-07 09:58:55	Adverse event - 206	Visit 5 (D8)	2021-08-31	.	Dose 1	10019211	Headache	Headache	Headaches NEC	Headaches	Nervous system disorders		1960-01-01 13:00:00	126	end	2021-09-01	Correct	Yes	None	Mild	Definite	Yes	Resolved	No		1	0	1
A236	2021-08-31	Injection site pain		RA-112	2021-09-07 09:56:33	Adverse event - 205	Visit 5 (D8)	2021-08-31	.	Dose 1	10022086	Injection site pain	Injection site pain	Injection site reactions	Administration site reactions	General disorders and administration site conditions		1960-01-01 16:00:00	306	end	2021-09-03	Correct	Yes	None	Moderate	Definite	Yes	Resolved	No		1	0	1
A238	2021-08-30	Fatigue		RA-080	2021-09-06 11:24:22	Adverse event - 170	Visit 5 (D8)	2021-08-30	.	Dose 1	10016256	Fatigue	Fatigue	Asthenic conditions	General system disorders NEC	General disorders and administration site conditions		1960-01-01 15:00:00	256	end	2021-09-01	Correct	No	None	Mild	Definite	Yes	Resolved	No		1	0	1
A238	2021-08-30	Headache		RA-080	2021-09-06 11:23:20	Adverse event - 168	Visit 5 (D8)	2021-08-30	.	Dose 1	10019211	Headache	Headache	Headaches NEC	Headaches	Nervous system disorders		1960-01-01 15:00:00	256	end	2021-09-01	Correct	No	None	Mild	Definite	Yes	Resolved	No		1	0	1
A238	2021-08-30	Injection site pain		RA-080	2021-09-06 10:43:49	Adverse event - 158	Visit 5 (D8)	2021-08-30	.	Dose 1	10022086	Injection site pain	Injection site pain	Injection site reactions	Administration site reactions	General disorders and administration site conditions		1960-01-01 15:00:00	256	end	2021-09-02	Correct	No	None	Moderate	Definite	Yes	Resolved	No		1	0	1
A239	2021-08-30	Arthralgia (joint pain)		RA-068	2021-09-06 09:23:23	Adverse event - 136	Visit 5 (D8)	2021-08-30	.	Dose 1	10003239	Arthralgia	Arthralgia	Joint related signs and symptoms	Joint disorders	Musculoskeletal and connective tissue disorders		1960-01-01 13:00:00	230	end	2021-08-31	Correct	No	None	Mild	Definite	Yes	Resolved	No		1	0	1
A239	2021-08-30	Chills/Rigors		RA-068	2021-09-06 09:20:39	Adverse event - 134	Visit 5 (D8)	2021-08-30	.	Dose 1	10008531	Chills	Chills	Feelings and sensations NEC	General system disorders NEC	General disorders and administration site conditions		1960-01-01 14:00:00	290	end	2021-08-31	Correct	No	None	Mild	Definite	Yes	Resolved	No		1	0	1
A239	2021-08-31	Fatigue		RA-068	2021-09-06 09:20:11	Adverse event - 133	Visit 5 (D8)	2021-08-30	.	Dose 1	10016256	Fatigue	Fatigue	Asthenic conditions	General system disorders NEC	General disorders and administration site conditions		.		end	2021-09-01	Correct	No	None	Mild	Definite	Yes	Resolved	No		1	1	1
A239	2021-08-31	Headache		RA-068	2021-09-06 09:19:24	Adverse event - 132	Visit 5 (D8)	2021-08-30	.	Dose 1	10019211	Headache	Headache	Headaches NEC	Headaches	Nervous system disorders		.		end	2021-09-01	Correct	No	None	Mild	Definite	Yes	Resolved	No		1	1	1
A239	2021-08-30	Injection site pain		RA-068	2021-09-06 09:18:47	Adverse event - 131	Visit 5 (D8)	2021-08-30	.	Dose 1	10022086	Injection site pain	Injection site pain	Injection site reactions	Administration site reactions	General disorders and administration site conditions		1960-01-01 13:00:00	230	end	2021-09-02	Correct	No	None	Moderate	Definite	Yes	Resolved	No		1	0	1
A239	2021-08-31	Myalgia (muscle pain)		RA-068	2021-09-06 09:21:17	Adverse event - 135	Visit 5 (D8)	2021-08-30	.	Dose 1	10028411	Myalgia	Myalgia	Muscle pains	Muscle disorders	Musculoskeletal and connective tissue disorders		.		end	2021-09-01	Correct	No	None	Mild	Definite	Yes	Resolved	No		1	1	1
A242	2021-08-27	Fatigue		RA-060	2021-09-04 04:57:23	Adverse event - 94	Visit 5 (D8)	2021-08-27	.	Dose 1	10016256	Fatigue	Fatigue	Asthenic conditions	General system disorders NEC	General disorders and administration site conditions		1960-01-01 15:00:00	202	end	2021-08-29	Correct	No	None	Mild	Definite	Yes	Resolved	No		1	0	1
A242	2021-08-27	Injection site pain		RA-060	2021-09-04 04:56:56	Adverse event - 93	Visit 5 (D8)	2021-08-27	.	Dose 1	10022086	Injection site pain	Injection site pain	Injection site reactions	Administration site reactions	General disorders and administration site conditions		1960-01-01 18:00:00	382	end	2021-08-29	Correct	No	None	Mild	Definite	Yes	Resolved	No		1	0	1
A244	2021-08-31	Injection site pain		RA-093	2021-09-07 08:02:15	Adverse event - 180	Visit 5 (D8)	2021-08-31	.	Dose 1	10022086	Injection site pain	Injection site pain	Injection site reactions	Administration site reactions	General disorders and administration site conditions		1960-01-01 10:00:00	65	end	2021-09-02	Correct	No	None	Mild	Definite	Yes	Resolved	No		1	0	1
A247	2021-08-28	Fatigue		RA-054	2021-09-04 05:59:09	Adverse event - 100	Visit 5 (D8)	2021-08-27	.	Dose 1	10016256	Fatigue	Fatigue	Asthenic conditions	General system disorders NEC	General disorders and administration site conditions		.		end	2021-08-30	Correct	No	None	Mild	Probable	Yes	Resolved	No		2	1	1
A247	2021-08-28	Headache		RA-054	2021-09-04 05:58:30	Adverse event - 99	Visit 5 (D8)	2021-08-27	.	Dose 1	10019211	Headache	Headache	Headaches NEC	Headaches	Nervous system disorders		.		end	2021-08-31	Correct	No	None	Mild	Probable	Yes	Resolved	No		2	1	1
A247	2021-08-27	Injection site pain		RA-054	2021-09-04 05:57:24	Adverse event - 98	Visit 5 (D8)	2021-08-27	.	Dose 1	10022086	Injection site pain	Injection site pain	Injection site reactions	Administration site reactions	General disorders and administration site conditions		1960-01-01 16:00:00	306	end	2021-08-28	Correct	No	None	Mild	Definite	Yes	Resolved	No		2	0	1
A248	2021-09-01	Fatigue		RA-123	2021-09-08 05:43:02	Adverse event - 231	Visit 5 (D8)	2021-09-01	.	Dose 1	10016256	Fatigue	Fatigue	Asthenic conditions	General system disorders NEC	General disorders and administration site conditions		1960-01-01 15:00:00	375	end	2021-09-02	Correct	No	None	Mild	Definite	Yes	Resolved	No		1	0	1
A248	2021-09-01	Injection site pain		RA-123	2021-09-08 05:42:30	Adverse event - 230	Visit 5 (D8)	2021-09-01	.	Dose 1	10022086	Injection site pain	Injection site pain	Injection site reactions	Administration site reactions	General disorders and administration site conditions		1960-01-01 15:00:00	375	end	2021-09-03	Correct	No	None	Mild	Definite	Yes	Resolved	No		1	0	1
A249	2021-09-07	Other	anemia	RA-099	2021-09-20 11:12:54	Adverse event - 344	Visit 2 (D1)	2021-08-31	2021-09-21	Dose 1	10002272	Anemia	Anaemia	Anaemias NEC	Anaemias nonhaemolytic and marrow depression	Blood and lymphatic system disorders		.		end	2021-09-21	Correct	No	None	Mild	Possible	Yes	Resolved	No		1	7	1
A249	2021-08-31	Injection site pain		RA-099	2021-09-07 08:19:49	Adverse event - 184	Visit 5 (D8)	2021-08-31	.	Dose 1	10022086	Injection site pain	Injection site pain	Injection site reactions	Administration site reactions	General disorders and administration site conditions		1960-01-01 15:00:00	333	end	2021-09-01	Correct	No	None	Mild	Definite	Yes	Resolved	No		1	0	1
A250	2021-09-06	Headache		RA-108	2021-09-07 08:52:16	Adverse event - 197	Visit 5 (D8)	2021-08-31	.	Dose 1	10019211	Headache	Headache	Headaches NEC	Headaches	Nervous system disorders		.		end	2021-09-07	Correct	Yes	None	Severe	Possible	Yes	Resolved	No		1	6	1
A250	2021-08-31	Injection site pain		RA-108	2021-09-07 08:51:44	Adverse event - 196	Visit 5 (D8)	2021-08-31	.	Dose 1	10022086	Injection site pain	Injection site pain	Injection site reactions	Administration site reactions	General disorders and administration site conditions		1960-01-01 18:16:00	471	end	2021-09-01	Correct	No	None	Mild	Definite	Yes	Resolved	No		1	0	1
A252	2021-08-27	Injection site pain		RA-040	2021-09-03 09:52:22	Adverse event - 75	Visit 5 (D8)	2021-08-27	2021-09-17	Dose 1	10022086	Injection site pain	Injection site pain	Injection site reactions	Administration site reactions	General disorders and administration site conditions		1960-01-01 16:00:00	396	end	2021-08-28	Correct	No	None	Mild	Definite	Yes	Resolved	No		1	0	1
A254	2021-08-31	Injection site pain		RA-109	2021-09-07 09:09:12	Adverse event - 198	Visit 5 (D8)	2021-08-31	.	Dose 1	10022086	Injection site pain	Injection site pain	Injection site reactions	Administration site reactions	General disorders and administration site conditions		1960-01-01 12:00:00	91	end	2021-09-02	Correct	No	None	Mild	Definite	Yes	Resolved	No		1	0	1
A257	2021-09-06	Other	Glucosuria	RA-087	2021-10-01 10:57:57	Adverse event - 885	Visit 9 (D29)	2021-08-30	2021-09-20	Dose 1	10068405	Glucosuria	Glycosuria	Urinary abnormalities	Urinary tract signs and symptoms	Renal and urinary disorders		.		end	2021-09-20	Correct	No	None	Mild	Possible	Yes	Resolved	No		1	7	1
A257	2021-08-30	Injection site pain		RA-087	2021-09-06 11:05:08	Adverse event - 159	Visit 5 (D8)	2021-08-30	2021-09-20	Dose 1	10022086	Injection site pain	Injection site pain	Injection site reactions	Administration site reactions	General disorders and administration site conditions		1960-01-01 17:15:00	372	end	2021-09-01	Correct	No	None	Mild	Definite	Yes	Resolved	No		1	0	1
A259	2021-09-02	Fatigue		RA-105	2021-09-07 08:41:56	Adverse event - 192	Visit 5 (D8)	2021-08-31	.	Dose 1	10016256	Fatigue	Fatigue	Asthenic conditions	General system disorders NEC	General disorders and administration site conditions		.		end	2021-09-03	Correct	No	None	Mild	Probable	Yes	Resolved	No		1	2	1
A259	2021-09-01	Headache		RA-105	2021-09-07 08:40:50	Adverse event - 191	Visit 5 (D8)	2021-08-31	.	Dose 1	10019211	Headache	Headache	Headaches NEC	Headaches	Nervous system disorders		.		end	2021-09-03	Correct	No	None	Mild	Probable	Yes	Resolved	No		1	1	1
A259	2021-08-31	Injection site pain		RA-105	2021-09-07 08:39:58	Adverse event - 190	Visit 5 (D8)	2021-08-31	.	Dose 1	10022086	Injection site pain	Injection site pain	Injection site reactions	Administration site reactions	General disorders and administration site conditions		1960-01-01 18:00:00	470	end	2021-09-02	Correct	No	None	Mild	Definite	Yes	Resolved	No		1	0	1
A260	2021-08-31	Arthralgia (joint pain)		RA-110	2021-09-07 09:13:23	Adverse event - 201	Visit 5 (D8)	2021-08-31	.	Dose 1	10003239	Arthralgia	Arthralgia	Joint related signs and symptoms	Joint disorders	Musculoskeletal and connective tissue disorders		1960-01-01 19:30:00	534	end	2021-09-01	Correct	No	None	Mild	Definite	Yes	Resolved	No		2	0	1
A260	2021-09-03	Diarrhoea		RA-110	2021-09-07 09:13:59	Adverse event - 202	Visit 5 (D8)	2021-08-31	.	Dose 1	10012735	Diarrhoea	Diarrhoea	Diarrhoea (excl infective)	Gastrointestinal motility and defaecation conditions	Gastrointestinal disorders		.		end	2021-09-04	Correct	Yes	None	Mild	Possible	Yes	Resolved	No		2	3	1
A260	2021-08-31	Fatigue		RA-110	2021-09-07 09:12:52	Adverse event - 200	Visit 5 (D8)	2021-08-31	.	Dose 1	10016256	Fatigue	Fatigue	Asthenic conditions	General system disorders NEC	General disorders and administration site conditions		1960-01-01 19:30:00	534	end	2021-09-01	Correct	No	None	Mild	Definite	Yes	Resolved	No		2	0	1
A260	2021-08-31	Injection site pain		RA-110	2021-09-07 09:12:18	Adverse event - 199	Visit 5 (D8)	2021-08-31	.	Dose 1	10022086	Injection site pain	Injection site pain	Injection site reactions	Administration site reactions	General disorders and administration site conditions		1960-01-01 19:30:00	534	end	2021-09-01	Correct	No	None	Mild	Definite	Yes	Resolved	No		2	0	1
A267	2021-08-31	Injection site pain		RA-095	2021-09-07 08:08:47	Adverse event - 182	Visit 5 (D8)	2021-08-31	.	Dose 1	10022086	Injection site pain	Injection site pain	Injection site reactions	Administration site reactions	General disorders and administration site conditions		1960-01-01 12:00:00	180	end	2021-09-03	Correct	No	None	Mild	Definite	Yes	Resolved	No		1	0	1
A268	2021-08-31	Injection site pain		RA-107	2021-09-07 08:48:39	Adverse event - 195	Visit 5 (D8)	2021-08-31	.	Dose 1	10022086	Injection site pain	Injection site pain	Injection site reactions	Administration site reactions	General disorders and administration site conditions		1960-01-01 17:30:00	432	end	2021-09-01	Correct	No	None	Mild	Definite	Yes	Resolved	No		1	0	1
A269	2021-09-01	Arthralgia (joint pain)		RA-120	2021-09-07 10:33:14	Adverse event - 226	Visit 5 (D8)	2021-08-31	.	Dose 1	10003239	Arthralgia	Arthralgia	Joint related signs and symptoms	Joint disorders	Musculoskeletal and connective tissue disorders		.		end	2021-09-02	Correct	No	None	Mild	Definite	Yes	Resolved	No		1	1	1
A269	2021-08-31	Injection site pain		RA-120	2021-09-07 10:32:46	Adverse event - 225	Visit 5 (D8)	2021-08-31	.	Dose 1	10022086	Injection site pain	Injection site pain	Injection site reactions	Administration site reactions	General disorders and administration site conditions		1960-01-01 18:00:00	376	end	2021-09-02	Correct	No	None	Mild	Definite	Yes	Resolved	No		1	0	1
A270	2021-08-31	Injection site pain		RA-113	2021-09-07 10:04:45	Adverse event - 211	Visit 5 (D8)	2021-08-31	2021-09-21	Dose 1	10022086	Injection site pain	Injection site pain	Injection site reactions	Administration site reactions	General disorders and administration site conditions		1960-01-01 16:00:00	311	end	2021-09-02	Correct	No	None	Mild	Definite	Yes	Resolved	No		1	0	1
A271	2021-08-30	Fatigue		RA-090	2021-09-06 11:20:41	Adverse event - 165	Visit 5 (D8)	2021-08-30	.	Dose 1	10016256	Fatigue	Fatigue	Asthenic conditions	General system disorders NEC	General disorders and administration site conditions		1960-01-01 17:00:00	302	end	2021-08-31	Correct	No	None	Mild	Definite	Yes	Resolved	No		1	0	1
A271	2021-08-30	Injection site pain		RA-090	2021-09-06 11:20:08	Adverse event - 163	Visit 5 (D8)	2021-08-30	.	Dose 1	10022086	Injection site pain	Injection site pain	Injection site reactions	Administration site reactions	General disorders and administration site conditions		1960-01-01 14:00:00	122	end	2021-09-01	Correct	No	None	Mild	Definite	Yes	Resolved	No		1	0	1
A271	2021-09-06	Redness		RA-090	2021-09-20 08:17:20	Adverse event - 314	Visit 6 (D22)	2021-08-30	2021-09-20	Dose 1	10038198	Redness	Erythema	Erythemas	Epidermal and dermal conditions	Skin and subcutaneous tissue disorders		.		end	2021-09-08	Correct	No	None	Mild	Probable	Yes	Resolved	No		1	7	1
A272	2021-09-01	Injection site pain		RA-148	2021-09-08 07:00:30	Adverse event - 275	Visit 5 (D8)	2021-09-01	.	Dose 1	10022086	Injection site pain	Injection site pain	Injection site reactions	Administration site reactions	General disorders and administration site conditions		1960-01-01 14:00:00	173	end	2021-09-02	Correct	No	None	Mild	Definite	Yes	Resolved	No		1	0	1
A276	2021-09-01	Injection site pain		RA-149	2021-09-08 07:02:43	Adverse event - 276	Visit 5 (D8)	2021-09-01	2021-09-22	Dose 1	10022086	Injection site pain	Injection site pain	Injection site reactions	Administration site reactions	General disorders and administration site conditions		1960-01-01 18:00:00	426	end	2021-09-03	Correct	No	None	Moderate	Definite	Yes	Resolved	No		1	0	1

## Sheet: dose2
record_id	aestdat	aeterm	AETERM_SP	random_id	report_creation_date	report_name_custom	report_parent	f_adver_first_vacc	f_adver_second_vac	Dose	code	llt	pt	hlt	hlgt	soc	aeexdat	aesttim	aeonset	aeongo	aeendat	AEDAT_VAL	aecm	aeacn	aesev	aerel	rel	aeout	aeser	AESER_CMDP	Arm	near	related
A003	2021-09-23	Chills/Rigors		RA-125	2021-09-29 08:52:57	Adverse event - 803	Visit 9 (D29)	2021-09-01	2021-09-22	Dose 2	10008531	Chills	Chills	Feelings and sensations NEC	General system disorders NEC	General disorders and administration site conditions		.		end	2021-09-24	Correct	Yes	None	Mild	Definite	Yes	Resolved	No		1	1	1
A003	2021-09-22	Fatigue		RA-125	2021-09-29 08:52:01	Adverse event - 802	Visit 9 (D29)	2021-09-01	2021-09-22	Dose 2	10016256	Fatigue	Fatigue	Asthenic conditions	General system disorders NEC	General disorders and administration site conditions		1960-01-01 15:00:00	385	end	2021-09-25	Correct	No	None	Moderate	Definite	Yes	Resolved	No		1	0	1
A003	2021-09-22	Headache		RA-125	2021-09-29 08:46:30	Adverse event - 801	Visit 9 (D29)	2021-09-01	2021-09-22	Dose 2	10019211	Headache	Headache	Headaches NEC	Headaches	Nervous system disorders		1960-01-01 16:00:00	445	end	2021-09-27	Correct	Yes	None	Moderate	Definite	Yes	Resolved	No		1	0	1
A003	2021-09-22	Injection site pain		RA-125	2021-09-29 08:45:22	Adverse event - 799	Visit 9 (D29)	2021-09-01	2021-09-22	Dose 2	10022086	Injection site pain	Injection site pain	Injection site reactions	Administration site reactions	General disorders and administration site conditions		1960-01-01 12:00:00	205	end	2021-09-25	Correct	No	None	Moderate	Definite	Yes	Resolved	No		1	0	1
A003	2021-09-23	Myalgia (muscle pain)		RA-125	2021-09-29 08:54:36	Adverse event - 805	Visit 9 (D29)	2021-09-01	2021-09-22	Dose 2	10028411	Myalgia	Myalgia	Muscle pains	Muscle disorders	Musculoskeletal and connective tissue disorders		.		end	2021-09-25	Correct	No	None	Moderate	Definite	Yes	Resolved	No		1	1	1
A003	2021-09-27	Redness		RA-125	2021-09-29 08:46:06	Adverse event - 800	Visit 9 (D29)	2021-09-01	2021-09-22	Dose 2	10038198	Redness	Erythema	Erythemas	Epidermal and dermal conditions	Skin and subcutaneous tissue disorders		.		end	2021-09-30	Correct	No	None	Severe	Definite	Yes	Resolved	No		1	5	1
A004	2021-09-22	Injection site pain		RA-122	2021-09-29 08:17:05	Adverse event - 787	Visit 9 (D29)	2021-09-01	2021-09-22	Dose 2	10022086	Injection site pain	Injection site pain	Injection site reactions	Administration site reactions	General disorders and administration site conditions		1960-01-01 18:00:00	568	end	2021-09-25	Correct	No	None	Mild	Definite	Yes	Resolved	No		1	0	1
A004	2021-09-28	Redness		RA-122	2021-09-29 08:18:02	Adverse event - 788	Visit 9 (D29)	2021-09-01	2021-09-22	Dose 2	10038198	Redness	Erythema	Erythemas	Epidermal and dermal conditions	Skin and subcutaneous tissue disorders		.		end	2021-10-01	Correct	No	None	Moderate	Definite	Yes	Resolved	No		1	6	1
A007	2021-09-16	Other	glucosuria 1+	RA-005	2021-09-17 11:38:03	Adverse event - 303	Visit 6 (D22)	2021-08-26	2021-09-16	Dose 1	10068405	Glucosuria	Glycosuria	Urinary abnormalities	Urinary tract signs and symptoms	Renal and urinary disorders		1960-01-01 08:45:00	-16	end	2021-09-23	Correct	No	None	Mild	Possible	Yes	Resolved	No		1	0	1
A007	2021-09-16	Injection site pain		RA-005	2021-09-23 05:31:25	Adverse event - 389	Visit 9 (D29)	2021-08-26	2021-09-16	Dose 2	10022086	Injection site pain	Injection site pain	Injection site reactions	Administration site reactions	General disorders and administration site conditions		1960-01-01 13:00:00	239	end	2021-09-20	Correct	No	None	Mild	Definite	Yes	Resolved	No		1	0	1
A008	2021-09-22	Fever		RA-130	2021-09-29 10:20:58	Adverse event - 838	Visit 9 (D29)	2021-09-01	2021-09-22	Dose 2	10016558	Fever	Pyrexia	Febrile disorders	Body temperature conditions	General disorders and administration site conditions		1960-01-01 22:36:00	824	end	2021-09-24	Correct	Yes	None	Mild	Definite	Yes	Resolved	No		1	0	1
A008	2021-09-22	Headache		RA-130	2021-09-29 10:19:51	Adverse event - 837	Visit 9 (D29)	2021-09-01	2021-09-22	Dose 2	10019211	Headache	Headache	Headaches NEC	Headaches	Nervous system disorders		1960-01-01 20:00:00	668	end	2021-09-23	Correct	No	None	Mild	Definite	Yes	Resolved	No		1	0	1
A008	2021-09-22	Injection site pain		RA-130	2021-09-29 10:19:21	Adverse event - 836	Visit 9 (D29)	2021-09-01	2021-09-22	Dose 2	10022086	Injection site pain	Injection site pain	Injection site reactions	Administration site reactions	General disorders and administration site conditions		1960-01-01 12:00:00	188	end	2021-09-26	Correct	No	None	Moderate	Definite	Yes	Resolved	No		1	0	1
A009	2021-09-16	Headache		RA-006	2021-09-23 04:54:36	Adverse event - 386	Visit 9 (D29)	2021-08-26	2021-09-16	Dose 2	10019211	Headache	Headache	Headaches NEC	Headaches	Nervous system disorders		1960-01-01 18:00:00	566	end	2021-09-17	Correct	No	None	Mild	Probable	Yes	Resolved	No		1	0	1
A009	2021-09-16	Injection site pain		RA-006	2021-09-23 04:53:48	Adverse event - 385	Visit 9 (D29)	2021-08-26	2021-09-16	Dose 2	10022086	Injection site pain	Injection site pain	Injection site reactions	Administration site reactions	General disorders and administration site conditions		1960-01-01 14:00:00	326	end	2021-09-18	Correct	No	None	Mild	Definite	Yes	Resolved	No		1	0	1
A011	2021-09-23	Other	Anemia	RA-008	2021-09-28 12:06:16	Adverse event - 764	Visit 9 (D29)	2021-08-26	2021-09-16	Dose 2	10002272	Anemia	Anaemia	Anaemias NEC	Anaemias nonhaemolytic and marrow depression	Blood and lymphatic system disorders		.		ongoing	.		No	None	Mild	Possible	Yes	Ongoing	No		2	7	1
A017	2021-09-17	Fatigue		RA-056	2021-09-24 07:53:34	Adverse event - 495	Visit 9 (D29)	2021-08-27	2021-09-17	Dose 2	10016256	Fatigue	Fatigue	Asthenic conditions	General system disorders NEC	General disorders and administration site conditions		1960-01-01 14:00:00	231	end	2021-09-19	Correct	No	None	Mild	Probable	Yes	Resolved	No		1	0	1
A017	2021-09-24	Other	Increased GGT	RA-056	2021-09-28 12:41:44	Adverse event - 778	Visit 9 (D29)	2021-08-27	2021-09-17	Dose 2	10056910	GGT increased	Gamma-glutamyltransferase increased	Liver function analyses	Hepatobiliary investigations	Investigations		.		end	2021-10-15	Correct	No	None	Mild	Possible	Yes	Resolved	No		1	7	1
A017	2021-09-17	Headache		RA-056	2021-09-17 10:46:03	Adverse event - 295	Visit 6 (D22)	2021-08-27	2021-09-17	Dose 2	10019211	Headache	Headache	Headaches NEC	Headaches	Nervous system disorders		1960-01-01 10:39:00	30	end	2021-09-20	Correct	No	None	Mild	Definite	Yes	Resolved	No		1	0	1
A017	2021-09-17	Injection site pain		RA-056	2021-09-24 07:52:31	Adverse event - 494	Visit 9 (D29)	2021-08-27	2021-09-17	Dose 2	10022086	Injection site pain	Injection site pain	Injection site reactions	Administration site reactions	General disorders and administration site conditions		1960-01-01 16:00:00	351	end	2021-09-20	Correct	No	None	Mild	Definite	Yes	Resolved	No		1	0	1
A018	2021-09-22	Injection site pain		RA-136	2021-09-29 08:59:05	Adverse event - 807	Visit 9 (D29)	2021-09-01	2021-09-22	Dose 2	10022086	Injection site pain	Injection site pain	Injection site reactions	Administration site reactions	General disorders and administration site conditions		1960-01-01 13:36:00	259	end	2021-09-24	Correct	No	None	Mild	Definite	Yes	Resolved	No		1	0	1
A018	2021-09-23	Myalgia (muscle pain)		RA-136	2021-09-29 08:59:30	Adverse event - 808	Visit 9 (D29)	2021-09-01	2021-09-22	Dose 2	10028411	Myalgia	Myalgia	Muscle pains	Muscle disorders	Musculoskeletal and connective tissue disorders		.		end	2021-09-24	Correct	Yes	None	Mild	Definite	Yes	Resolved	No		1	1	1
A025	2021-09-23	Injection site pain		RA-129	2021-09-29 11:03:18	Adverse event - 854	Visit 9 (D29)	2021-09-01	2021-09-22	Dose 2	10022086	Injection site pain	Injection site pain	Injection site reactions	Administration site reactions	General disorders and administration site conditions		.		end	2021-09-24	Correct	No	None	Mild	Definite	Yes	Resolved	No		2	1	1
A026	2021-09-22	Other	CPK increased	RA-134	2021-10-07 12:34:03	Adverse event - 940	Visit 9 (D29)	2021-09-01	2021-09-22	Dose 1	10011268	CPK increased	Blood creatine phosphokinase increased	Skeletal and cardiac muscle analyses	Enzyme investigations NEC	Investigations		1960-01-01 08:47:00	-30	end	2021-09-29	Correct	No	None	Mild	Possible	Yes	Resolved	No		1	0	1
A026	2021-09-22	Fatigue		RA-134	2021-09-29 11:13:19	Adverse event - 858	Visit 9 (D29)	2021-09-01	2021-09-22	Dose 2	10016256	Fatigue	Fatigue	Asthenic conditions	General system disorders NEC	General disorders and administration site conditions		1960-01-01 17:00:00	463	end	2021-09-25	Correct	No	None	Moderate	Definite	Yes	Resolved	No		1	0	1
A026	2021-09-23	Headache		RA-134	2021-09-29 11:12:39	Adverse event - 857	Visit 9 (D29)	2021-09-01	2021-09-22	Dose 2	10019211	Headache	Headache	Headaches NEC	Headaches	Nervous system disorders		.		end	2021-09-25	Correct	No	None	Moderate	Definite	Yes	Resolved	No		1	1	1
A026	2021-09-22	Injection site pain		RA-134	2021-09-29 11:12:08	Adverse event - 856	Visit 9 (D29)	2021-09-01	2021-09-22	Dose 2	10022086	Injection site pain	Injection site pain	Injection site reactions	Administration site reactions	General disorders and administration site conditions		1960-01-01 12:30:00	193	end	2021-09-26	Correct	No	None	Mild	Definite	Yes	Resolved	No		1	0	1
A027	2021-09-22	Fatigue		RA-128	2021-09-29 10:40:42	Adverse event - 851	Visit 9 (D29)	2021-09-01	2021-09-22	Dose 2	10016256	Fatigue	Fatigue	Asthenic conditions	General system disorders NEC	General disorders and administration site conditions		1960-01-01 13:10:00	251	end	2021-09-23	Correct	No	None	Mild	Definite	Yes	Resolved	No		1	0	1
A027	2021-09-22	Injection site pain		RA-128	2021-09-29 10:40:00	Adverse event - 850	Visit 9 (D29)	2021-09-01	2021-09-22	Dose 2	10022086	Injection site pain	Injection site pain	Injection site reactions	Administration site reactions	General disorders and administration site conditions		1960-01-01 13:10:00	251	end	2021-09-24	Correct	No	None	Mild	Definite	Yes	Resolved	No		1	0	1
A031	2021-09-23	Arthralgia (joint pain)		RA-139	2021-09-29 10:28:23	Adverse event - 842	Visit 9 (D29)	2021-09-01	2021-09-22	Dose 2	10003239	Arthralgia	Arthralgia	Joint related signs and symptoms	Joint disorders	Musculoskeletal and connective tissue disorders		.		end	2021-09-24	Correct	No	None	Mild	Definite	Yes	Resolved	No		1	1	1
A031	2021-09-23	Chills/Rigors		RA-139	2021-09-29 10:26:06	Adverse event - 840	Visit 9 (D29)	2021-09-01	2021-09-22	Dose 2	10008531	Chills	Chills	Feelings and sensations NEC	General system disorders NEC	General disorders and administration site conditions		.		end	2021-09-25	Correct	No	None	Mild	Definite	Yes	Resolved	No		1	1	1
A031	2021-09-23	Headache		RA-139	2021-09-29 10:24:23	Adverse event - 839	Visit 9 (D29)	2021-09-01	2021-09-22	Dose 2	10019211	Headache	Headache	Headaches NEC	Headaches	Nervous system disorders		.		end	2021-09-26	Correct	Yes	None	Mild	Definite	Yes	Resolved	No		1	1	1
A031	2021-09-22	Injection site pain		RA-139	2021-09-29 10:18:08	Adverse event - 834	Visit 9 (D29)	2021-09-01	2021-09-22	Dose 2	10022086	Injection site pain	Injection site pain	Injection site reactions	Administration site reactions	General disorders and administration site conditions		1960-01-01 11:20:00	103	end	2021-09-25	Correct	No	None	Mild	Definite	Yes	Resolved	No		1	0	1
A031	2021-09-23	Myalgia (muscle pain)		RA-139	2021-09-29 10:27:55	Adverse event - 841	Visit 9 (D29)	2021-09-01	2021-09-22	Dose 2	10028411	Myalgia	Myalgia	Muscle pains	Muscle disorders	Musculoskeletal and connective tissue disorders		.		end	2021-09-24	Correct	No	None	Mild	Definite	Yes	Resolved	No		1	1	1
A031	2021-09-26	Redness		RA-139	2021-09-29 10:19:14	Adverse event - 835	Visit 9 (D29)	2021-09-01	2021-09-22	Dose 2	10038198	Redness	Erythema	Erythemas	Epidermal and dermal conditions	Skin and subcutaneous tissue disorders		.		end	2021-10-05	Correct	No	None	Severe	Definite	Yes	Resolved	No		1	4	1
A033	2021-09-23	Chills/Rigors		RA-144	2021-09-29 09:55:49	Adverse event - 824	Visit 9 (D29)	2021-09-01	2021-09-22	Dose 2	10008531	Chills	Chills	Feelings and sensations NEC	General system disorders NEC	General disorders and administration site conditions		.		end	2021-09-24	Correct	No	None	Mild	Definite	Yes	Resolved	No		1	1	1
A033	2021-09-23	Fatigue		RA-144	2021-09-29 09:54:18	Adverse event - 822	Visit 9 (D29)	2021-09-01	2021-09-22	Dose 2	10016256	Fatigue	Fatigue	Asthenic conditions	General system disorders NEC	General disorders and administration site conditions		.		end	2021-09-24	Correct	No	None	Mild	Definite	Yes	Resolved	No		1	1	1
A033	2021-09-23	Fever		RA-144	2021-09-29 09:55:11	Adverse event - 823	Visit 9 (D29)	2021-09-01	2021-09-22	Dose 2	10016558	Fever	Pyrexia	Febrile disorders	Body temperature conditions	General disorders and administration site conditions		.		end	2021-09-24	Correct	No	None	Mild	Definite	Yes	Resolved	No		1	1	1
A033	2021-09-22	Injection site pain		RA-144	2021-09-29 09:53:12	Adverse event - 820	Visit 9 (D29)	2021-09-01	2021-09-22	Dose 2	10022086	Injection site pain	Injection site pain	Injection site reactions	Administration site reactions	General disorders and administration site conditions		1960-01-01 13:00:00	194	end	2021-09-25	Correct	No	None	Mild	Definite	Yes	Resolved	No		1	0	1
A033	2021-09-29	Redness		RA-144	2021-09-29 09:53:52	Adverse event - 821	Visit 9 (D29)	2021-09-01	2021-09-22	Dose 2	10038198	Redness	Erythema	Erythemas	Epidermal and dermal conditions	Skin and subcutaneous tissue disorders		.		end	2021-10-02	Correct	No	None	Moderate	Definite	Yes	Resolved	No		1	7	1
A036	2021-09-16	Injection site pain		RA-029	2021-09-23 06:43:12	Adverse event - 421	Visit 9 (D29)	2021-08-26	2021-09-16	Dose 2	10022086	Injection site pain	Injection site pain	Injection site reactions	Administration site reactions	General disorders and administration site conditions		1960-01-01 15:00:00	269	end	2021-09-21	Correct	Yes	None	Severe	Definite	Yes	Resolved	No		1	0	1
A037	2021-09-23	Chills/Rigors		RA-143	2021-09-29 09:10:44	Adverse event - 814	Visit 9 (D29)	2021-09-01	2021-09-22	Dose 2	10008531	Chills	Chills	Feelings and sensations NEC	General system disorders NEC	General disorders and administration site conditions		.		end	2021-09-24	Correct	Yes	None	Mild	Definite	Yes	Resolved	No		1	1	1
A037	2021-09-23	Fatigue		RA-143	2021-09-29 09:10:12	Adverse event - 813	Visit 9 (D29)	2021-09-01	2021-09-22	Dose 2	10016256	Fatigue	Fatigue	Asthenic conditions	General system disorders NEC	General disorders and administration site conditions		.		end	2021-09-24	Correct	No	None	Mild	Definite	Yes	Resolved	No		1	1	1
A037	2021-09-23	Headache		RA-143	2021-09-29 09:08:50	Adverse event - 812	Visit 9 (D29)	2021-09-01	2021-09-22	Dose 2	10019211	Headache	Headache	Headaches NEC	Headaches	Nervous system disorders		.		end	2021-09-24	Correct	Yes	None	Mild	Definite	Yes	Resolved	No		1	1	1
A037	2021-09-22	Injection site pain		RA-143	2021-09-29 09:08:09	Adverse event - 811	Visit 9 (D29)	2021-09-01	2021-09-22	Dose 2	10022086	Injection site pain	Injection site pain	Injection site reactions	Administration site reactions	General disorders and administration site conditions		1960-01-01 16:40:00	382	end	2021-09-25	Correct	No	None	Moderate	Definite	Yes	Resolved	No		1	0	1
A038	2021-09-22	Injection site pain		RA-146	2021-09-29 09:58:51	Adverse event - 825	Visit 9 (D29)	2021-09-01	2021-09-22	Dose 2	10022086	Injection site pain	Injection site pain	Injection site reactions	Administration site reactions	General disorders and administration site conditions		1960-01-01 15:30:00	299	end	2021-09-25	Correct	No	None	Mild	Definite	Yes	Resolved	No		1	0	1
A042	2021-09-16	Headache		RA-030	2021-09-23 09:12:19	Adverse event - 446	Visit 9 (D29)	2021-08-26	2021-09-16	Dose 2	10019211	Headache	Headache	Headaches NEC	Headaches	Nervous system disorders		1960-01-01 20:00:00	554	end	2021-09-18	Correct	Yes	None	Moderate	Probable	Yes	Resolved	No		1	0	1
A042	2021-09-16	Injection site pain		RA-030	2021-09-23 08:57:07	Adverse event - 445	Visit 9 (D29)	2021-08-26	2021-09-16	Dose 2	10022086	Injection site pain	Injection site pain	Injection site reactions	Administration site reactions	General disorders and administration site conditions		1960-01-01 17:00:00	374	end	2021-09-18	Correct	No	None	Moderate	Definite	Yes	Resolved	No		1	0	1
A045	2021-09-22	Fatigue		RA-142	2021-09-29 08:37:38	Adverse event - 797	Visit 9 (D29)	2021-09-01	2021-09-22	Dose 2	10016256	Fatigue	Fatigue	Asthenic conditions	General system disorders NEC	General disorders and administration site conditions		1960-01-01 14:00:00	263	end	2021-09-24	Correct	No	None	Mild	Definite	Yes	Resolved	No		1	0	1
A045	2021-09-22	Headache		RA-142	2021-09-29 08:34:47	Adverse event - 796	Visit 9 (D29)	2021-09-01	2021-09-22	Dose 2	10019211	Headache	Headache	Headaches NEC	Headaches	Nervous system disorders		1960-01-01 16:30:00	413	end	2021-09-25	Correct	Yes	None	Mild	Definite	Yes	Resolved	No		1	0	1
A045	2021-09-22	Injection site pain		RA-142	2021-09-29 08:34:09	Adverse event - 795	Visit 9 (D29)	2021-09-01	2021-09-22	Dose 2	10022086	Injection site pain	Injection site pain	Injection site reactions	Administration site reactions	General disorders and administration site conditions		1960-01-01 13:00:00	203	end	2021-09-25	Correct	No	None	Moderate	Definite	Yes	Resolved	No		1	0	1
A045	2021-09-22	Myalgia (muscle pain)		RA-142	2021-09-29 08:38:12	Adverse event - 798	Visit 9 (D29)	2021-09-01	2021-09-22	Dose 2	10028411	Myalgia	Myalgia	Muscle pains	Muscle disorders	Musculoskeletal and connective tissue disorders		1960-01-01 16:30:00	413	end	2021-09-25	Correct	No	None	Mild	Definite	Yes	Resolved	No		1	0	1
A050	2021-09-20	Injection site pain		RA-088	2021-09-27 08:55:50	Adverse event - 591	Visit 9 (D29)	2021-08-30	2021-09-20	Dose 2	10022086	Injection site pain	Injection site pain	Injection site reactions	Administration site reactions	General disorders and administration site conditions		1960-01-01 18:20:00	400	end	2021-09-23	Correct	No	None	Moderate	Definite	Yes	Resolved	No		1	0	1
A051	2021-09-16	Chills/Rigors		RA-003	2021-09-23 06:28:31	Adverse event - 415	Visit 9 (D29)	2021-08-26	2021-09-16	Dose 2	10008531	Chills	Chills	Feelings and sensations NEC	General system disorders NEC	General disorders and administration site conditions		1960-01-01 23:00:00	872	end	2021-09-18	Correct	No	None	Mild	Definite	Yes	Resolved	No		1	0	1
A051	2021-09-16	Injection site pain		RA-003	2021-09-23 06:27:57	Adverse event - 413	Visit 9 (D29)	2021-08-26	2021-09-16	Dose 2	10022086	Injection site pain	Injection site pain	Injection site reactions	Administration site reactions	General disorders and administration site conditions		1960-01-01 20:05:00	697	end	2021-09-18	Correct	No	None	Mild	Definite	Yes	Resolved	No		1	0	1
A055	2021-09-22	Chills/Rigors		RA-145	2021-09-29 09:37:37	Adverse event - 818	Visit 5 (D8)	2021-09-01	2021-09-22	Dose 2	10008531	Chills	Chills	Feelings and sensations NEC	General system disorders NEC	General disorders and administration site conditions		1960-01-01 19:33:00	551	end	2021-09-24	Correct	No	None	Mild	Definite	Yes	Resolved	No		1	0	1
A055	2021-09-22	Fever		RA-145	2021-09-29 09:37:05	Adverse event - 817	Visit 5 (D8)	2021-09-01	2021-09-22	Dose 2	10016558	Fever	Pyrexia	Febrile disorders	Body temperature conditions	General disorders and administration site conditions		1960-01-01 21:19:00	657	end	2021-09-23	Correct	Yes	None	Mild	Definite	Yes	Resolved	No		1	0	1
A055	2021-09-23	Headache		RA-145	2021-09-29 09:28:06	Adverse event - 816	Visit 5 (D8)	2021-09-01	2021-09-22	Dose 2	10019211	Headache	Headache	Headaches NEC	Headaches	Nervous system disorders		.		end	2021-09-26	Correct	Yes	None	Mild	Definite	Yes	Resolved	No		1	1	1
A055	2021-09-22	Injection site pain		RA-145	2021-09-29 09:27:37	Adverse event - 815	Visit 5 (D8)	2021-09-01	2021-09-22	Dose 2	10022086	Injection site pain	Injection site pain	Injection site reactions	Administration site reactions	General disorders and administration site conditions		1960-01-01 18:00:00	458	end	2021-09-23	Correct	No	None	Mild	Definite	Yes	Resolved	No		1	0	1
A055	2021-09-23	Vomiting		RA-145	2021-09-29 09:38:04	Adverse event - 819	Visit 5 (D8)	2021-09-01	2021-09-22	Dose 2	10047700	Vomiting	Vomiting	Nausea and vomiting symptoms	Gastrointestinal signs and symptoms	Gastrointestinal disorders		.		end	2021-09-24	Correct	No	None	Mild	Definite	Yes	Resolved	No		1	1	1
A057	2021-09-16	Chills/Rigors		RA-011	2021-09-23 06:17:29	Adverse event - 404	Visit 9 (D29)	2021-08-26	2021-09-16	Dose 2	10008531	Chills	Chills	Feelings and sensations NEC	General system disorders NEC	General disorders and administration site conditions		1960-01-01 20:00:00	645	end	2021-09-19	Correct	No	None	Mild	Definite	Yes	Resolved	No		1	0	1
A057	2021-09-16	Fatigue		RA-011	2021-09-23 06:16:07	Adverse event - 402	Visit 9 (D29)	2021-08-26	2021-09-16	Dose 2	10016256	Fatigue	Fatigue	Asthenic conditions	General system disorders NEC	General disorders and administration site conditions		1960-01-01 16:00:00	405	end	2021-09-19	Correct	No	None	Severe	Definite	Yes	Resolved	No		1	0	1
A057	2021-09-16	Fever		RA-011	2021-09-23 06:18:08	Adverse event - 405	Visit 9 (D29)	2021-08-26	2021-09-16	Dose 2	10016558	Fever	Pyrexia	Febrile disorders	Body temperature conditions	General disorders and administration site conditions		1960-01-01 23:00:00	825	end	2021-09-19	Correct	Yes	None	Moderate	Definite	Yes	Resolved	No		1	0	1
A057	2021-09-16	Headache		RA-011	2021-09-23 06:13:56	Adverse event - 401	Visit 9 (D29)	2021-08-26	2021-09-16	Dose 2	10019211	Headache	Headache	Headaches NEC	Headaches	Nervous system disorders		1960-01-01 16:00:00	405	end	2021-09-19	Correct	Yes	None	Severe	Definite	Yes	Resolved	No		1	0	1
A057	2021-09-16	Injection site pain		RA-011	2021-09-23 06:12:32	Adverse event - 400	Visit 9 (D29)	2021-08-26	2021-09-16	Dose 2	10022086	Injection site pain	Injection site pain	Injection site reactions	Administration site reactions	General disorders and administration site conditions		1960-01-01 16:00:00	405	end	2021-09-19	Correct	No	None	Moderate	Definite	Yes	Resolved	No		1	0	1
A057	2021-09-16	Vomiting		RA-011	2021-09-23 06:16:51	Adverse event - 403	Visit 9 (D29)	2021-08-26	2021-09-16	Dose 2	10047700	Vomiting	Vomiting	Nausea and vomiting symptoms	Gastrointestinal signs and symptoms	Gastrointestinal disorders		1960-01-01 20:00:00	645	end	2021-09-18	Correct	No	None	Mild	Definite	Yes	Resolved	No		1	0	1
A058	2021-09-21	Injection site pain		RA-106	2021-09-28 09:35:11	Adverse event - 736	Visit 9 (D29)	2021-08-31	2021-09-21	Dose 2	10022086	Injection site pain	Injection site pain	Injection site reactions	Administration site reactions	General disorders and administration site conditions		1960-01-01 16:05:00	398	end	2021-09-24	Correct	Yes	None	Moderate	Definite	Yes	Resolved	No		1	0	1
A061	2021-09-23	Injection site pain		RA-126	2021-09-29 11:08:00	Adverse event - 855	Visit 9 (D29)	2021-09-01	2021-09-22	Dose 2	10022086	Injection site pain	Injection site pain	Injection site reactions	Administration site reactions	General disorders and administration site conditions		.		end	2021-09-24	Correct	No	None	Mild	Definite	Yes	Resolved	No		1	1	1
A063	2021-09-17	Chills/Rigors		RA-025	2021-09-23 09:30:49	Adverse event - 452	Visit 9 (D29)	2021-08-26	2021-09-16	Dose 2	10008531	Chills	Chills	Feelings and sensations NEC	General system disorders NEC	General disorders and administration site conditions		.		end	2021-09-22	Correct	No	None	Mild	Definite	Yes	Resolved	No		1	1	1
A063	2021-09-17	Fatigue		RA-025	2021-09-23 09:30:21	Adverse event - 451	Visit 9 (D29)	2021-08-26	2021-09-16	Dose 2	10016256	Fatigue	Fatigue	Asthenic conditions	General system disorders NEC	General disorders and administration site conditions		.		end	2021-09-18	Correct	No	None	Moderate	Definite	Yes	Resolved	No		1	1	1
A063	2021-09-17	Fever		RA-025	2021-09-23 09:26:05	Adverse event - 448	Visit 9 (D29)	2021-08-26	2021-09-16	Dose 2	10016558	Fever	Pyrexia	Febrile disorders	Body temperature conditions	General disorders and administration site conditions		.		end	2021-09-18	Correct	Yes	None	Mild	Definite	Yes	Resolved	No		1	1	1
A063	2021-09-17	Headache		RA-025	2021-09-23 09:29:00	Adverse event - 450	Visit 9 (D29)	2021-08-26	2021-09-16	Dose 2	10019211	Headache	Headache	Headaches NEC	Headaches	Nervous system disorders		.		end	2021-09-19	Correct	Yes	None	Moderate	Definite	Yes	Resolved	No		1	1	1
A063	2021-09-16	Injection site pain		RA-025	2021-09-23 09:27:40	Adverse event - 449	Visit 9 (D29)	2021-08-26	2021-09-16	Dose 2	10022086	Injection site pain	Injection site pain	Injection site reactions	Administration site reactions	General disorders and administration site conditions		1960-01-01 13:00:00	167	end	2021-09-18	Correct	Yes	None	Moderate	Definite	Yes	Resolved	No		1	0	1
A063	2021-09-18	Myalgia (muscle pain)		RA-025	2021-09-23 09:31:16	Adverse event - 453	Visit 9 (D29)	2021-08-26	2021-09-16	Dose 2	10028411	Myalgia	Myalgia	Muscle pains	Muscle disorders	Musculoskeletal and connective tissue disorders		.		end	2021-09-19	Correct	No	None	Mild	Definite	Yes	Resolved	No		1	2	1
A063	2021-09-16	Other	hypercalcemia	RA-025	2021-09-17 11:47:50	Adverse event - 312	Visit 6 (D22)	2021-08-26	2021-09-16	Dose 1	10020587	hypercalcemia	Hypercalcaemia	Calcium metabolism disorders	Bone, calcium, magnesium and phosphorus metabolism disorders	Metabolism and nutrition disorders		1960-01-01 10:01:00	-12	end	2021-09-23	Correct	No	None	Mild	Possible	Yes	Resolved	No		1	0	1
A064	2021-09-17	Headache		RA-010	2021-09-23 05:03:25	Adverse event - 388	Visit 9 (D29)	2021-08-26	2021-09-16	Dose 2	10019211	Headache	Headache	Headaches NEC	Headaches	Nervous system disorders		.		end	2021-09-18	Correct	Yes	None	Mild	Probable	Yes	Resolved	No		1	1	1
A064	2021-09-16	Injection site pain		RA-010	2021-09-23 05:02:37	Adverse event - 387	Visit 9 (D29)	2021-08-26	2021-09-16	Dose 2	10022086	Injection site pain	Injection site pain	Injection site reactions	Administration site reactions	General disorders and administration site conditions		1960-01-01 22:00:00	784	end	2021-09-18	Correct	No	None	Mild	Definite	Yes	Resolved	No		1	0	1
A064	2021-09-16	Other	Lipase increased	RA-010	2021-10-06 11:24:23	Adverse event - 912	Visit 9 (D29)	2021-08-26	2021-09-16	Dose 1	10024574	Lipase increased	Lipase increased	Digestive enzymes	Gastrointestinal investigations	Investigations		1960-01-01 08:47:00	-9	end	2021-09-23	Correct	No	None	Mild	Possible	Yes	Resolved	No		1	0	1
A065	2021-09-18	Chills/Rigors		RA-055	2021-09-24 08:47:56	Adverse event - 532	Visit 9 (D29)	2021-08-27	2021-09-17	Dose 2	10008531	Chills	Chills	Feelings and sensations NEC	General system disorders NEC	General disorders and administration site conditions		.		end	2021-09-19	Correct	No	None	Mild	Definite	Yes	Resolved	No		1	1	1
A065	2021-09-20	Diarrhoea		RA-055	2021-09-24 08:48:52	Adverse event - 534	Visit 9 (D29)	2021-08-27	2021-09-17	Dose 2	10012735	Diarrhoea	Diarrhoea	Diarrhoea (excl infective)	Gastrointestinal motility and defaecation conditions	Gastrointestinal disorders		.		end	2021-09-21	Correct	No	None	Mild	Probable	Yes	Resolved	No		1	3	1
A065	2021-09-18	Fatigue		RA-055	2021-09-24 08:47:26	Adverse event - 531	Visit 9 (D29)	2021-08-27	2021-09-17	Dose 2	10016256	Fatigue	Fatigue	Asthenic conditions	General system disorders NEC	General disorders and administration site conditions		.		end	2021-09-19	Correct	No	None	Mild	Definite	Yes	Resolved	No		1	1	1
A065	2021-09-18	Fever		RA-055	2021-09-24 08:44:56	Adverse event - 528	Visit 9 (D29)	2021-08-27	2021-09-17	Dose 2	10016558	Fever	Pyrexia	Febrile disorders	Body temperature conditions	General disorders and administration site conditions		.		end	2021-09-19	Correct	Yes	None	Mild	Definite	Yes	Resolved	No		1	1	1
A065	2021-09-18	Headache		RA-055	2021-09-24 08:46:55	Adverse event - 530	Visit 9 (D29)	2021-08-27	2021-09-17	Dose 2	10019211	Headache	Headache	Headaches NEC	Headaches	Nervous system disorders		.		end	2021-09-20	Correct	Yes	None	Moderate	Definite	Yes	Resolved	No		1	1	1
A065	2021-09-17	Injection site pain		RA-055	2021-09-24 08:46:19	Adverse event - 529	Visit 9 (D29)	2021-08-27	2021-09-17	Dose 2	10022086	Injection site pain	Injection site pain	Injection site reactions	Administration site reactions	General disorders and administration site conditions		1960-01-01 13:00:00	166	end	2021-09-21	Correct	No	None	Moderate	Definite	Yes	Resolved	No		1	0	1
A065	2021-09-18	Myalgia (muscle pain)		RA-055	2021-09-24 08:48:23	Adverse event - 533	Visit 9 (D29)	2021-08-27	2021-09-17	Dose 2	10028411	Myalgia	Myalgia	Muscle pains	Muscle disorders	Musculoskeletal and connective tissue disorders		.		end	2021-09-19	Correct	No	None	Mild	Definite	Yes	Resolved	No		1	1	1
A066	2021-09-17	Headache		RA-012	2021-09-23 06:52:12	Adverse event - 426	Visit 9 (D29)	2021-08-26	2021-09-16	Dose 2	10019211	Headache	Headache	Headaches NEC	Headaches	Nervous system disorders		.		end	2021-09-18	Correct	Yes	None	Mild	Probable	Yes	Resolved	No		1	1	1
A066	2021-09-16	Injection site pain		RA-012	2021-09-23 06:51:25	Adverse event - 425	Visit 9 (D29)	2021-08-26	2021-09-16	Dose 2	10022086	Injection site pain	Injection site pain	Injection site reactions	Administration site reactions	General disorders and administration site conditions		1960-01-01 13:45:00	293	end	2021-09-20	Correct	No	None	Mild	Definite	Yes	Resolved	No		1	0	1
A066	2021-09-17	Myalgia (muscle pain)		RA-012	2021-09-23 06:53:45	Adverse event - 427	Visit 9 (D29)	2021-08-26	2021-09-16	Dose 2	10028411	Myalgia	Myalgia	Muscle pains	Muscle disorders	Musculoskeletal and connective tissue disorders		.		end	2021-09-18	Correct	No	None	Mild	Probable	Yes	Resolved	No		1	1	1
A067	2021-09-17	Chills/Rigors		RA-016	2021-09-23 07:29:34	Adverse event - 437	Visit 9 (D29)	2021-08-26	2021-09-16	Dose 2	10008531	Chills	Chills	Feelings and sensations NEC	General system disorders NEC	General disorders and administration site conditions		.		end	2021-09-19	Correct	Yes	None	Mild	Definite	Yes	Resolved	No		1	1	1
A067	2021-09-17	Fatigue		RA-016	2021-09-23 07:29:04	Adverse event - 436	Visit 9 (D29)	2021-08-26	2021-09-16	Dose 2	10016256	Fatigue	Fatigue	Asthenic conditions	General system disorders NEC	General disorders and administration site conditions		.		end	2021-09-19	Correct	No	None	Moderate	Definite	Yes	Resolved	No		1	1	1
A067	2021-09-16	Headache		RA-016	2021-09-23 07:27:03	Adverse event - 435	Visit 9 (D29)	2021-08-26	2021-09-16	Dose 2	10019211	Headache	Headache	Headaches NEC	Headaches	Nervous system disorders		1960-01-01 23:00:00	778	end	2021-09-18	Correct	Yes	None	Moderate	Definite	Yes	Resolved	No		1	0	1
A067	2021-09-16	Injection site pain		RA-016	2021-09-23 07:03:55	Adverse event - 433	Visit 9 (D29)	2021-08-26	2021-09-16	Dose 2	10022086	Injection site pain	Injection site pain	Injection site reactions	Administration site reactions	General disorders and administration site conditions		1960-01-01 17:00:00	418	end	2021-09-19	Correct	Yes	None	Moderate	Definite	Yes	Resolved	No		1	0	1
A067	2021-09-20	Redness		RA-016	2021-09-23 07:30:17	Adverse event - 438	Visit 9 (D29)	2021-08-26	2021-09-16	Dose 2	10038198	Redness	Erythema	Erythemas	Epidermal and dermal conditions	Skin and subcutaneous tissue disorders		.		end	2021-09-21	Correct	No	None	Moderate	Definite	Yes	Resolved	No		1	4	1
A067	2021-09-20	Swelling		RA-016	2021-10-08 08:06:14	Adverse event - 953	Visit 9 (D29)	2021-08-26	2021-09-16	Dose 2	10042674	Swelling	Swelling	General signs and symptoms NEC	General system disorders NEC	General disorders and administration site conditions		.		end	2021-09-21	Correct	No	None	Moderate	Definite	Yes	Resolved	No		1	4	1
A067	2021-09-16	Other	hypercalcrmia	RA-016	2021-09-17 11:43:15	Adverse event - 306	Visit 6 (D22)	2021-08-26	2021-09-16	Dose 1	10020587	hypercalcemia	Hypercalcaemia	Calcium metabolism disorders	Bone, calcium, magnesium and phosphorus metabolism disorders	Metabolism and nutrition disorders		1960-01-01 09:57:00	-5	end	2021-09-23	Correct	No	None	Mild	Possible	Yes	Resolved	No		1	0	1
A069	2021-09-17	Chills/Rigors		RA-018	2021-09-23 06:27:10	Adverse event - 411	Visit 9 (D29)	2021-08-26	2021-09-16	Dose 2	10008531	Chills	Chills	Feelings and sensations NEC	General system disorders NEC	General disorders and administration site conditions		.		end	2021-09-19	Correct	No	None	Mild	Probable	Yes	Resolved	No		1	1	1
A069	2021-09-16	Fatigue		RA-018	2021-09-23 06:26:46	Adverse event - 410	Visit 9 (D29)	2021-08-26	2021-09-16	Dose 2	10016256	Fatigue	Fatigue	Asthenic conditions	General system disorders NEC	General disorders and administration site conditions		1960-01-01 18:00:00	450	end	2021-09-18	Correct	No	None	Mild	Probable	Yes	Resolved	No		1	0	1
A069	2021-09-17	Fever		RA-018	2021-09-23 06:27:31	Adverse event - 412	Visit 9 (D29)	2021-08-26	2021-09-16	Dose 2	10016558	Fever	Pyrexia	Febrile disorders	Body temperature conditions	General disorders and administration site conditions		.		end	2021-09-18	Correct	No	None	Mild	Probable	Yes	Resolved	No		1	1	1
A069	2021-09-16	Headache		RA-018	2021-09-23 06:25:06	Adverse event - 409	Visit 9 (D29)	2021-08-26	2021-09-16	Dose 2	10019211	Headache	Headache	Headaches NEC	Headaches	Nervous system disorders		1960-01-01 18:00:00	450	end	2021-09-18	Correct	No	None	Mild	Probable	Yes	Resolved	No		1	0	1
A069	2021-09-16	Injection site pain		RA-018	2021-09-23 06:24:36	Adverse event - 408	Visit 9 (D29)	2021-08-26	2021-09-16	Dose 2	10022086	Injection site pain	Injection site pain	Injection site reactions	Administration site reactions	General disorders and administration site conditions		1960-01-01 16:00:00	330	end	2021-09-21	Correct	No	None	Severe	Definite	Yes	Resolved	No		1	0	1
A069	2021-09-17	Vomiting		RA-018	2021-09-23 06:28:11	Adverse event - 414	Visit 9 (D29)	2021-08-26	2021-09-16	Dose 2	10047700	Vomiting	Vomiting	Nausea and vomiting symptoms	Gastrointestinal signs and symptoms	Gastrointestinal disorders		.		end	2021-09-18	Correct	No	None	Mild	Probable	Yes	Resolved	No		1	1	1
A070	2021-09-17	Diarrhoea		RA-021	2021-09-23 06:39:55	Adverse event - 420	Visit 9 (D29)	2021-08-26	2021-09-16	Dose 2	10012735	Diarrhoea	Diarrhoea	Diarrhoea (excl infective)	Gastrointestinal motility and defaecation conditions	Gastrointestinal disorders		.		end	2021-09-18	Correct	No	None	Mild	Possible	Yes	Resolved	No		2	1	1
A072	2021-09-17	Chills/Rigors		RA-027	2021-09-23 10:04:22	Adverse event - 465	Visit 9 (D29)	2021-08-26	2021-09-16	Dose 2	10008531	Chills	Chills	Feelings and sensations NEC	General system disorders NEC	General disorders and administration site conditions		.		end	2021-09-18	Correct	No	None	Mild	Definite	Yes	Resolved	No		1	1	1
A072	2021-09-16	Fatigue		RA-027	2021-09-23 10:03:54	Adverse event - 464	Visit 9 (D29)	2021-08-26	2021-09-16	Dose 2	10016256	Fatigue	Fatigue	Asthenic conditions	General system disorders NEC	General disorders and administration site conditions		1960-01-01 18:00:00	445	end	2021-09-19	Correct	No	None	Moderate	Definite	Yes	Resolved	No		1	0	1
A072	2021-09-17	Headache		RA-027	2021-09-23 10:03:26	Adverse event - 462	Visit 9 (D29)	2021-08-26	2021-09-16	Dose 2	10019211	Headache	Headache	Headaches NEC	Headaches	Nervous system disorders		.		end	2021-09-18	Correct	No	None	Mild	Definite	Yes	Resolved	No		1	1	1
A072	2021-09-16	Injection site pain		RA-027	2021-09-23 10:02:56	Adverse event - 461	Visit 9 (D29)	2021-08-26	2021-09-16	Dose 2	10022086	Injection site pain	Injection site pain	Injection site reactions	Administration site reactions	General disorders and administration site conditions		1960-01-01 18:00:00	445	end	2021-09-19	Correct	No	None	Moderate	Definite	Yes	Resolved	No		1	0	1
A073	2021-09-17	Fatigue		RA-015	2021-09-23 06:37:01	Adverse event - 419	Visit 9 (D29)	2021-08-26	2021-09-16	Dose 2	10016256	Fatigue	Fatigue	Asthenic conditions	General system disorders NEC	General disorders and administration site conditions		.		end	2021-09-18	Correct	No	None	Mild	Probable	Yes	Resolved	No		1	1	1
A073	2021-09-17	Headache		RA-015	2021-09-23 06:36:31	Adverse event - 418	Visit 9 (D29)	2021-08-26	2021-09-16	Dose 2	10019211	Headache	Headache	Headaches NEC	Headaches	Nervous system disorders		.		end	2021-09-18	Correct	No	None	Mild	Probable	Yes	Resolved	No		1	1	1
A073	2021-09-16	Injection site pain		RA-015	2021-09-23 06:35:22	Adverse event - 416	Visit 9 (D29)	2021-08-26	2021-09-16	Dose 2	10022086	Injection site pain	Injection site pain	Injection site reactions	Administration site reactions	General disorders and administration site conditions		1960-01-01 19:00:00	560	end	2021-09-20	Correct	No	None	Mild	Definite	Yes	Resolved	No		1	0	1
A073	2021-09-17	Swelling		RA-015	2021-09-23 06:35:58	Adverse event - 417	Visit 9 (D29)	2021-08-26	2021-09-16	Dose 2	10042674	Swelling	Swelling	General signs and symptoms NEC	General system disorders NEC	General disorders and administration site conditions		.		end	2021-09-20	Correct	No	None	Mild	Definite	Yes	Resolved	No		1	1	1
A074	2021-09-16	Injection site pain		RA-024	2021-09-23 09:58:02	Adverse event - 460	Visit 9 (D29)	2021-08-26	2021-09-16	Dose 2	10022086	Injection site pain	Injection site pain	Injection site reactions	Administration site reactions	General disorders and administration site conditions		1960-01-01 12:00:00	102	end	2021-09-18	Correct	No	None	Mild	Definite	Yes	Resolved	No		1	0	1
A076	2021-09-16	Arthralgia (joint pain)		RA-023	2021-09-23 07:03:56	Adverse event - 434	Visit 9 (D29)	2021-08-26	2021-09-16	Dose 2	10003239	Arthralgia	Arthralgia	Joint related signs and symptoms	Joint disorders	Musculoskeletal and connective tissue disorders		1960-01-01 23:00:00	771	end	2021-09-18	Correct	No	None	Mild	Probable	Yes	Resolved	No		1	0	1
A076	2021-09-16	Chills/Rigors		RA-023	2021-09-23 07:02:08	Adverse event - 430	Visit 9 (D29)	2021-08-26	2021-09-16	Dose 2	10008531	Chills	Chills	Feelings and sensations NEC	General system disorders NEC	General disorders and administration site conditions		1960-01-01 23:30:00	801	end	2021-09-18	Correct	No	None	Mild	Probable	Yes	Resolved	No		1	0	1
A076	2021-09-17	Fever		RA-023	2021-09-23 07:02:31	Adverse event - 431	Visit 9 (D29)	2021-08-26	2021-09-16	Dose 2	10016558	Fever	Pyrexia	Febrile disorders	Body temperature conditions	General disorders and administration site conditions		.		end	2021-09-18	Correct	Yes	None	Mild	Probable	Yes	Resolved	No		1	1	1
A076	2021-09-16	Headache		RA-023	2021-09-23 06:57:14	Adverse event - 429	Visit 9 (D29)	2021-08-26	2021-09-16	Dose 2	10019211	Headache	Headache	Headaches NEC	Headaches	Nervous system disorders		1960-01-01 23:00:00	771	end	2021-09-19	Correct	Yes	None	Mild	Probable	Yes	Resolved	No		1	0	1
A076	2021-09-16	Injection site pain		RA-023	2021-09-23 06:54:32	Adverse event - 428	Visit 9 (D29)	2021-08-26	2021-09-16	Dose 2	10022086	Injection site pain	Injection site pain	Injection site reactions	Administration site reactions	General disorders and administration site conditions		1960-01-01 13:00:00	171	end	2021-09-19	Correct	No	None	Mild	Definite	Yes	Resolved	No		1	0	1
A076	2021-09-16	Myalgia (muscle pain)		RA-023	2021-09-23 07:03:05	Adverse event - 432	Visit 9 (D29)	2021-08-26	2021-09-16	Dose 2	10028411	Myalgia	Myalgia	Muscle pains	Muscle disorders	Musculoskeletal and connective tissue disorders		1960-01-01 23:00:00	771	end	2021-09-19	Correct	No	None	Mild	Probable	Yes	Resolved	No		1	0	1
A078	2021-09-17	Arthralgia (joint pain)		RA-017	2021-09-23 08:41:59	Adverse event - 444	Visit 9 (D29)	2021-08-26	2021-09-16	Dose 2	10003239	Arthralgia	Arthralgia	Joint related signs and symptoms	Joint disorders	Musculoskeletal and connective tissue disorders		.		end	2021-09-18	Correct	No	None	Mild	Definite	Yes	Resolved	No		1	1	1
A078	2021-09-17	Chills/Rigors		RA-017	2021-09-23 08:40:46	Adverse event - 442	Visit 9 (D29)	2021-08-26	2021-09-16	Dose 2	10008531	Chills	Chills	Feelings and sensations NEC	General system disorders NEC	General disorders and administration site conditions		.		end	2021-09-18	Correct	No	None	Mild	Definite	Yes	Resolved	No		1	1	1
A078	2021-09-17	Fatigue		RA-017	2021-09-23 08:40:22	Adverse event - 441	Visit 9 (D29)	2021-08-26	2021-09-16	Dose 2	10016256	Fatigue	Fatigue	Asthenic conditions	General system disorders NEC	General disorders and administration site conditions		.		end	2021-09-20	Correct	No	None	Moderate	Definite	Yes	Resolved	No		1	1	1
A078	2021-09-17	Fever		RA-017	2021-09-23 08:36:17	Adverse event - 439	Visit 9 (D29)	2021-08-26	2021-09-16	Dose 2	10016558	Fever	Pyrexia	Febrile disorders	Body temperature conditions	General disorders and administration site conditions		.		end	2021-09-18	Correct	Yes	None	Mild	Definite	Yes	Resolved	No		1	1	1
A078	2021-09-16	Injection site pain		RA-017	2021-09-23 08:39:23	Adverse event - 440	Visit 9 (D29)	2021-08-26	2021-09-16	Dose 2	10022086	Injection site pain	Injection site pain	Injection site reactions	Administration site reactions	General disorders and administration site conditions		1960-01-01 15:00:00	305	end	2021-09-21	Correct	No	None	Mild	Definite	Yes	Resolved	No		1	0	1
A078	2021-09-17	Myalgia (muscle pain)		RA-017	2021-09-23 08:41:28	Adverse event - 443	Visit 9 (D29)	2021-08-26	2021-09-16	Dose 2	10028411	Myalgia	Myalgia	Muscle pains	Muscle disorders	Musculoskeletal and connective tissue disorders		.		end	2021-09-20	Correct	No	None	Moderate	Definite	Yes	Resolved	No		1	1	1
A080	2021-09-17	Fatigue		RA-019	2021-09-23 09:42:51	Adverse event - 457	Visit 9 (D29)	2021-08-26	2021-09-16	Dose 2	10016256	Fatigue	Fatigue	Asthenic conditions	General system disorders NEC	General disorders and administration site conditions		.		end	2021-09-18	Correct	No	None	Moderate	Definite	Yes	Resolved	No		1	1	1
A080	2021-09-17	Fever		RA-019	2021-09-23 09:40:18	Adverse event - 455	Visit 9 (D29)	2021-08-26	2021-09-16	Dose 2	10016558	Fever	Pyrexia	Febrile disorders	Body temperature conditions	General disorders and administration site conditions		.		end	2021-09-18	Correct	Yes	None	Mild	Definite	Yes	Resolved	No		1	1	1
A080	2021-09-17	Headache		RA-019	2021-09-23 09:41:21	Adverse event - 456	Visit 9 (D29)	2021-08-26	2021-09-16	Dose 2	10019211	Headache	Headache	Headaches NEC	Headaches	Nervous system disorders		.		end	2021-09-18	Correct	Yes	None	Moderate	Definite	Yes	Resolved	No		1	1	1
A080	2021-09-16	Injection site pain		RA-019	2021-09-23 09:39:54	Adverse event - 454	Visit 9 (D29)	2021-08-26	2021-09-16	Dose 2	10022086	Injection site pain	Injection site pain	Injection site reactions	Administration site reactions	General disorders and administration site conditions		1960-01-01 13:00:00	186	end	2021-09-18	Correct	No	None	Moderate	Definite	Yes	Resolved	No		1	0	1
A080	2021-09-17	Myalgia (muscle pain)		RA-019	2021-09-23 09:43:11	Adverse event - 458	Visit 9 (D29)	2021-08-26	2021-09-16	Dose 2	10028411	Myalgia	Myalgia	Muscle pains	Muscle disorders	Musculoskeletal and connective tissue disorders		.		end	2021-09-18	Correct	No	None	Moderate	Definite	Yes	Resolved	No		1	1	1
A084	2021-09-17	Other	Blood bicarbonate decreased	RA-053	2021-10-07 12:05:43	Adverse event - 938	Visit 9 (D29)	2021-08-27	2021-09-17	Dose 1	10005359	Blood bicarbonate decreased	Blood bicarbonate decreased	Mineral and electrolyte analyses	Water, electrolyte and mineral investigations	Investigations		1960-01-01 09:12:00	-47	end	2021-09-24	Correct	No	None	Mild	Possible	Yes	Resolved	No		1	0	1
A084	2021-09-17	Fatigue		RA-053	2021-09-24 07:13:12	Adverse event - 475	Visit 9 (D29)	2021-08-27	2021-09-17	Dose 2	10016256	Fatigue	Fatigue	Asthenic conditions	General system disorders NEC	General disorders and administration site conditions		1960-01-01 13:00:00	181	end	2021-09-18	Correct	No	None	Mild	Probable	Yes	Resolved	No		1	0	1
A084	2021-09-17	Injection site pain		RA-053	2021-09-24 07:12:39	Adverse event - 474	Visit 9 (D29)	2021-08-27	2021-09-17	Dose 2	10022086	Injection site pain	Injection site pain	Injection site reactions	Administration site reactions	General disorders and administration site conditions		1960-01-01 13:00:00	181	end	2021-09-19	Correct	No	None	Mild	Definite	Yes	Resolved	No		1	0	1
A086	2021-09-18	Arthralgia (joint pain)		RA-052	2021-09-24 06:35:36	Adverse event - 472	Visit 9 (D29)	2021-08-27	2021-09-17	Dose 2	10003239	Arthralgia	Arthralgia	Joint related signs and symptoms	Joint disorders	Musculoskeletal and connective tissue disorders		.		end	2021-09-19	Correct	No	None	Mild	Definite	Yes	Resolved	No		1	1	1
A086	2021-09-17	Other	decrease blood bicarbonate	RA-052	2021-09-24 06:38:22	Adverse event - 473	Visit 9 (D29)	2021-08-27	2021-09-17	Dose 1	10005359	Blood bicarbonate decreased	Blood bicarbonate decreased	Mineral and electrolyte analyses	Water, electrolyte and mineral investigations	Investigations		1960-01-01 09:38:00	-17	end	2021-09-24	Correct	No	None	Mild	Possible	Yes	Resolved	No		1	0	1
A086	2021-09-17	Chills/Rigors		RA-052	2021-09-24 06:31:08	Adverse event - 470	Visit 9 (D29)	2021-08-27	2021-09-17	Dose 2	10008531	Chills	Chills	Feelings and sensations NEC	General system disorders NEC	General disorders and administration site conditions		1960-01-01 16:00:00	365	end	2021-09-19	Correct	No	None	Mild	Definite	Yes	Resolved	No		1	0	1
A086	2021-09-17	Fatigue		RA-052	2021-09-24 06:30:23	Adverse event - 469	Visit 9 (D29)	2021-08-27	2021-09-17	Dose 2	10016256	Fatigue	Fatigue	Asthenic conditions	General system disorders NEC	General disorders and administration site conditions		1960-01-01 19:00:00	545	end	2021-09-19	Correct	No	None	Moderate	Definite	Yes	Resolved	No		1	0	1
A086	2021-09-18	Headache		RA-052	2021-09-24 06:29:51	Adverse event - 468	Visit 9 (D29)	2021-08-27	2021-09-17	Dose 2	10019211	Headache	Headache	Headaches NEC	Headaches	Nervous system disorders		.		end	2021-09-19	Correct	No	None	Mild	Definite	Yes	Resolved	No		1	1	1
A086	2021-09-17	Injection site pain		RA-052	2021-09-24 06:28:29	Adverse event - 467	Visit 9 (D29)	2021-08-27	2021-09-17	Dose 2	10022086	Injection site pain	Injection site pain	Injection site reactions	Administration site reactions	General disorders and administration site conditions		1960-01-01 14:10:00	255	end	2021-09-21	Correct	No	None	Moderate	Definite	Yes	Resolved	No		1	0	1
A086	2021-09-18	Myalgia (muscle pain)		RA-052	2021-09-24 06:35:06	Adverse event - 471	Visit 9 (D29)	2021-08-27	2021-09-17	Dose 2	10028411	Myalgia	Myalgia	Muscle pains	Muscle disorders	Musculoskeletal and connective tissue disorders		.		end	2021-09-19	Correct	No	None	Moderate	Definite	Yes	Resolved	No		1	1	1
A089	2021-09-17	Chills/Rigors		RA-014	2021-09-23 05:43:22	Adverse event - 393	Visit 9 (D29)	2021-08-26	2021-09-16	Dose 2	10008531	Chills	Chills	Feelings and sensations NEC	General system disorders NEC	General disorders and administration site conditions		.		end	2021-09-18	Correct	No	None	Mild	Definite	Yes	Resolved	No		2	1	1
A089	2021-09-16	Fatigue		RA-014	2021-09-23 05:42:27	Adverse event - 392	Visit 9 (D29)	2021-08-26	2021-09-16	Dose 2	10016256	Fatigue	Fatigue	Asthenic conditions	General system disorders NEC	General disorders and administration site conditions		1960-01-01 12:30:00	222	end	2021-09-19	Correct	No	None	Severe	Definite	Yes	Resolved	No		2	0	1
A089	2021-09-16	Headache		RA-014	2021-09-23 05:38:06	Adverse event - 391	Visit 9 (D29)	2021-08-26	2021-09-16	Dose 2	10019211	Headache	Headache	Headaches NEC	Headaches	Nervous system disorders		1960-01-01 11:20:00	152	end	2021-09-19	Correct	Yes	None	Severe	Definite	Yes	Resolved	No		2	0	1
A089	2021-09-16	Injection site pain		RA-014	2021-09-23 05:36:49	Adverse event - 390	Visit 9 (D29)	2021-08-26	2021-09-16	Dose 2	10022086	Injection site pain	Injection site pain	Injection site reactions	Administration site reactions	General disorders and administration site conditions		1960-01-01 12:00:00	192	end	2021-09-17	Correct	No	None	Mild	Definite	Yes	Resolved	No		2	0	1
A091	2021-09-16	Injection site pain		RA-028	2021-09-23 09:19:51	Adverse event - 447	Visit 9 (D29)	2021-08-26	2021-09-16	Dose 2	10022086	Injection site pain	Injection site pain	Injection site reactions	Administration site reactions	General disorders and administration site conditions		1960-01-01 17:13:00	357	end	2021-09-20	Correct	No	None	Mild	Definite	Yes	Resolved	No		1	0	1
A093	2021-09-17	Fatigue		RA-022	2021-09-23 06:50:49	Adverse event - 424	Visit 9 (D29)	2021-08-26	2021-09-16	Dose 2	10016256	Fatigue	Fatigue	Asthenic conditions	General system disorders NEC	General disorders and administration site conditions		.		end	2021-09-18	Correct	No	None	Mild	Probable	Yes	Resolved	No		1	1	1
A093	2021-09-17	Headache		RA-022	2021-09-23 06:50:29	Adverse event - 423	Visit 9 (D29)	2021-08-26	2021-09-16	Dose 2	10019211	Headache	Headache	Headaches NEC	Headaches	Nervous system disorders		.		end	2021-09-18	Correct	No	None	Mild	Probable	Yes	Resolved	No		1	1	1
A093	2021-09-16	Injection site pain		RA-022	2021-09-23 06:50:09	Adverse event - 422	Visit 9 (D29)	2021-08-26	2021-09-16	Dose 2	10022086	Injection site pain	Injection site pain	Injection site reactions	Administration site reactions	General disorders and administration site conditions		1960-01-01 21:00:00	741	end	2021-09-19	Correct	No	None	Mild	Definite	Yes	Resolved	No		1	0	1
A095	2021-09-17	Injection site pain		RA-037	2021-09-24 09:10:24	Adverse event - 538	Visit 9 (D29)	2021-08-27	2021-09-17	Dose 2	10022086	Injection site pain	Injection site pain	Injection site reactions	Administration site reactions	General disorders and administration site conditions		1960-01-01 12:00:00	186	end	2021-09-21	Correct	No	None	Mild	Definite	Yes	Resolved	No		1	0	1
A096	2021-09-18	Arthralgia (joint pain)		RA-033	2021-09-24 07:44:26	Adverse event - 490	Visit 9 (D29)	2021-08-27	2021-09-17	Dose 2	10003239	Arthralgia	Arthralgia	Joint related signs and symptoms	Joint disorders	Musculoskeletal and connective tissue disorders		.		end	2021-09-20	Correct	No	None	Mild	Probable	Yes	Resolved	No		1	1	1
A096	2021-09-17	Chills/Rigors		RA-033	2021-09-24 07:40:54	Adverse event - 486	Visit 9 (D29)	2021-08-27	2021-09-17	Dose 2	10008531	Chills	Chills	Feelings and sensations NEC	General system disorders NEC	General disorders and administration site conditions		1960-01-01 20:00:00	659	end	2021-09-19	Correct	No	None	Mild	Definite	Yes	Resolved	No		1	0	1
A096	2021-09-17	Fatigue		RA-033	2021-09-24 07:34:55	Adverse event - 483	Visit 9 (D29)	2021-08-27	2021-09-17	Dose 2	10016256	Fatigue	Fatigue	Asthenic conditions	General system disorders NEC	General disorders and administration site conditions		1960-01-01 20:00:00	659	end	2021-09-20	Correct	No	None	Mild	Definite	Yes	Resolved	No		1	0	1
A096	2021-09-17	Fever		RA-033	2021-09-24 07:37:24	Adverse event - 484	Visit 9 (D29)	2021-08-27	2021-09-17	Dose 2	10016558	Fever	Pyrexia	Febrile disorders	Body temperature conditions	General disorders and administration site conditions		1960-01-01 22:30:00	809	end	2021-09-19	Correct	Yes	None	Moderate	Definite	Yes	Resolved	No		1	0	1
A096	2021-09-17	Headache		RA-033	2021-09-24 07:30:34	Adverse event - 482	Visit 9 (D29)	2021-08-27	2021-09-17	Dose 2	10019211	Headache	Headache	Headaches NEC	Headaches	Nervous system disorders		1960-01-01 20:00:00	659	end	2021-09-19	Correct	Yes	None	Mild	Definite	Yes	Resolved	No		1	0	1
A096	2021-09-17	Injection site pain		RA-033	2021-09-24 07:27:51	Adverse event - 481	Visit 9 (D29)	2021-08-27	2021-09-17	Dose 2	10022086	Injection site pain	Injection site pain	Injection site reactions	Administration site reactions	General disorders and administration site conditions		1960-01-01 13:00:00	239	end	2021-09-20	Correct	No	None	Moderate	Definite	Yes	Resolved	No		1	0	1
A096	2021-09-22	Other	Maculopapular rash	RA-033	2021-09-24 07:55:38	Adverse event - 496	Visit 9 (D29)	2021-08-27	2021-09-17	Dose 2	10025424	Maculopapular rash	Rash maculo-papular	Rashes, eruptions and exanthems NEC	Epidermal and dermal conditions	Skin and subcutaneous tissue disorders		.		end	2021-09-23	Correct	Yes	None	Mild	Probable	Yes	Resolved	No		1	5	1
A096	2021-09-18	Myalgia (muscle pain)		RA-033	2021-09-24 07:42:07	Adverse event - 487	Visit 9 (D29)	2021-08-27	2021-09-17	Dose 2	10028411	Myalgia	Myalgia	Muscle pains	Muscle disorders	Musculoskeletal and connective tissue disorders		.		end	2021-09-20	Correct	Yes	None	Mild	Definite	Yes	Resolved	No		1	1	1
A096	2021-09-22	Other	Pruritus	RA-033	2021-09-24 07:45:46	Adverse event - 493	Visit 9 (D29)	2021-08-27	2021-09-17	Dose 2	10037087	Pruritus	Pruritus	Pruritus NEC	Epidermal and dermal conditions	Skin and subcutaneous tissue disorders		.		end	2021-09-23	Correct	Yes	None	Moderate	Probable	Yes	Resolved	No		1	5	1
A098	2021-09-18	Fever		RA-036	2021-09-24 08:32:22	Adverse event - 518	Visit 9 (D29)	2021-08-27	2021-09-17	Dose 2	10016558	Fever	Pyrexia	Febrile disorders	Body temperature conditions	General disorders and administration site conditions		.		end	2021-09-19	Correct	Yes	None	Mild	Probable	Yes	Resolved	No		1	1	1
A098	2021-09-18	Headache		RA-036	2021-09-24 08:30:10	Adverse event - 515	Visit 9 (D29)	2021-08-27	2021-09-17	Dose 2	10019211	Headache	Headache	Headaches NEC	Headaches	Nervous system disorders		.		end	2021-09-19	Correct	Yes	None	Mild	Probable	Yes	Resolved	No		1	1	1
A098	2021-09-17	Injection site pain		RA-036	2021-09-24 08:29:32	Adverse event - 514	Visit 9 (D29)	2021-08-27	2021-09-17	Dose 2	10022086	Injection site pain	Injection site pain	Injection site reactions	Administration site reactions	General disorders and administration site conditions		1960-01-01 12:00:00	190	end	2021-09-22	Correct	No	None	Moderate	Definite	Yes	Resolved	No		1	0	1
A098	2021-09-18	Myalgia (muscle pain)		RA-036	2021-09-24 08:33:26	Adverse event - 520	Visit 9 (D29)	2021-08-27	2021-09-17	Dose 2	10028411	Myalgia	Myalgia	Muscle pains	Muscle disorders	Musculoskeletal and connective tissue disorders		.		end	2021-09-20	Correct	No	None	Mild	Probable	Yes	Resolved	No		1	1	1
A099	2021-09-17	Injection site pain		RA-045	2021-09-24 09:53:05	Adverse event - 557	Visit 9 (D29)	2021-08-27	2021-09-17	Dose 2	10022086	Injection site pain	Injection site pain	Injection site reactions	Administration site reactions	General disorders and administration site conditions		1960-01-01 21:00:00	548	end	2021-09-19	Correct	Yes	None	Mild	Definite	Yes	Resolved	No		1	0	1
A100	2021-09-19	Diarrhoea		RA-039	2021-09-24 09:49:24	Adverse event - 556	Visit 9 (D29)	2021-08-27	2021-09-17	Dose 2	10012735	Diarrhoea	Diarrhoea	Diarrhoea (excl infective)	Gastrointestinal motility and defaecation conditions	Gastrointestinal disorders		.		end	2021-09-20	Correct	No	None	Mild	Possible	Yes	Resolved	No		2	2	1
A100	2021-09-19	Headache		RA-039	2021-09-24 09:48:55	Adverse event - 555	Visit 9 (D29)	2021-08-27	2021-09-17	Dose 2	10019211	Headache	Headache	Headaches NEC	Headaches	Nervous system disorders		.		end	2021-09-20	Correct	No	None	Mild	Probable	Yes	Resolved	No		2	2	1
A101	2021-09-17	Fatigue		RA-038	2021-09-24 08:59:17	Adverse event - 537	Visit 9 (D29)	2021-08-27	2021-09-17	Dose 2	10016256	Fatigue	Fatigue	Asthenic conditions	General system disorders NEC	General disorders and administration site conditions		1960-01-01 15:00:00	328	end	2021-09-18	Correct	No	None	Mild	Probable	Yes	Resolved	No		1	0	1
A101	2021-09-17	Injection site pain		RA-038	2021-09-24 08:58:45	Adverse event - 536	Visit 9 (D29)	2021-08-27	2021-09-17	Dose 2	10022086	Injection site pain	Injection site pain	Injection site reactions	Administration site reactions	General disorders and administration site conditions		1960-01-01 17:00:00	448	end	2021-09-19	Correct	No	None	Mild	Definite	Yes	Resolved	No		1	0	1
A104	2021-09-18	Arthralgia (joint pain)		RA-035	2021-09-24 09:40:36	Adverse event - 553	Visit 9 (D29)	2021-08-27	2021-09-17	Dose 2	10003239	Arthralgia	Arthralgia	Joint related signs and symptoms	Joint disorders	Musculoskeletal and connective tissue disorders		.		end	2021-09-19	Correct	No	None	Mild	Definite	Yes	Resolved	No		1	1	1
A104	2021-09-17	Chills/Rigors		RA-035	2021-09-24 09:35:07	Adverse event - 548	Visit 9 (D29)	2021-08-27	2021-09-17	Dose 2	10008531	Chills	Chills	Feelings and sensations NEC	General system disorders NEC	General disorders and administration site conditions		1960-01-01 20:00:00	656	end	2021-09-20	Correct	No	None	Mild	Probable	Yes	Resolved	No		1	0	1
A104	2021-09-18	Fatigue		RA-035	2021-09-24 09:39:56	Adverse event - 552	Visit 9 (D29)	2021-08-27	2021-09-17	Dose 2	10016256	Fatigue	Fatigue	Asthenic conditions	General system disorders NEC	General disorders and administration site conditions		.		end	2021-09-20	Correct	No	None	Mild	Definite	Yes	Resolved	No		1	1	1
A104	2021-09-18	Fever		RA-035	2021-09-24 09:34:13	Adverse event - 547	Visit 9 (D29)	2021-08-27	2021-09-17	Dose 2	10016558	Fever	Pyrexia	Febrile disorders	Body temperature conditions	General disorders and administration site conditions		.		end	2021-09-20	Correct	No	None	Mild	Definite	Yes	Resolved	No		1	1	1
A104	2021-09-17	Headache		RA-035	2021-09-24 09:38:13	Adverse event - 551	Visit 9 (D29)	2021-08-27	2021-09-17	Dose 2	10019211	Headache	Headache	Headaches NEC	Headaches	Nervous system disorders		1960-01-01 18:00:00	536	end	2021-09-20	Correct	Yes	None	Moderate	Definite	Yes	Resolved	No		1	0	1
A104	2021-09-17	Injection site pain		RA-035	2021-09-24 09:36:47	Adverse event - 550	Visit 9 (D29)	2021-08-27	2021-09-17	Dose 2	10022086	Injection site pain	Injection site pain	Injection site reactions	Administration site reactions	General disorders and administration site conditions		1960-01-01 12:00:00	176	end	2021-09-22	Correct	No	None	Mild	Definite	Yes	Resolved	No		1	0	1
A104	2021-09-18	Myalgia (muscle pain)		RA-035	2021-09-24 09:35:55	Adverse event - 549	Visit 9 (D29)	2021-08-27	2021-09-17	Dose 2	10028411	Myalgia	Myalgia	Muscle pains	Muscle disorders	Musculoskeletal and connective tissue disorders		.		end	2021-09-20	Correct	No	None	Mild	Possible	Yes	Resolved	No		1	1	1
A106	2021-09-21	Fatigue		RA-081	2021-09-27 08:18:15	Adverse event - 576	Visit 9 (D29)	2021-08-30	2021-09-20	Dose 2	10016256	Fatigue	Fatigue	Asthenic conditions	General system disorders NEC	General disorders and administration site conditions		.		end	2021-09-22	Correct	No	None	Mild	Probable	Yes	Resolved	No		1	1	1
A106	2021-09-20	Injection site pain		RA-081	2021-09-27 08:17:22	Adverse event - 574	Visit 9 (D29)	2021-08-30	2021-09-20	Dose 2	10022086	Injection site pain	Injection site pain	Injection site reactions	Administration site reactions	General disorders and administration site conditions		1960-01-01 15:30:00	328	end	2021-09-23	Correct	No	None	Mild	Definite	Yes	Resolved	No		1	0	1
A109	2021-09-17	Injection site pain		RA-059	2021-09-24 08:55:25	Adverse event - 535	Visit 9 (D29)	2021-08-27	2021-09-17	Dose 2	10022086	Injection site pain	Injection site pain	Injection site reactions	Administration site reactions	General disorders and administration site conditions		1960-01-01 10:51:00	0	end	2021-09-21	Correct	No	None	Mild	Definite	Yes	Resolved	No		1	0	1
A110	2021-09-22	Chills/Rigors		RA-119	2021-09-28 06:08:18	Adverse event - 698	Visit 9 (D29)	2021-08-31	2021-09-21	Dose 2	10008531	Chills	Chills	Feelings and sensations NEC	General system disorders NEC	General disorders and administration site conditions		.		end	2021-09-23	Correct	No	None	Mild	Probable	Yes	Resolved	No		1	1	1
A110	2021-09-22	Fatigue		RA-119	2021-09-28 06:07:37	Adverse event - 696	Visit 9 (D29)	2021-08-31	2021-09-21	Dose 2	10016256	Fatigue	Fatigue	Asthenic conditions	General system disorders NEC	General disorders and administration site conditions		.		end	2021-09-23	Correct	No	None	Mild	Probable	Yes	Resolved	No		1	1	1
A110	2021-09-22	Fever		RA-119	2021-09-28 06:07:59	Adverse event - 697	Visit 9 (D29)	2021-08-31	2021-09-21	Dose 2	10016558	Fever	Pyrexia	Febrile disorders	Body temperature conditions	General disorders and administration site conditions		.		end	2021-09-23	Correct	No	None	Mild	Probable	Yes	Resolved	No		1	1	1
A110	2021-09-22	Headache		RA-119	2021-09-28 06:07:16	Adverse event - 695	Visit 9 (D29)	2021-08-31	2021-09-21	Dose 2	10019211	Headache	Headache	Headaches NEC	Headaches	Nervous system disorders		.		end	2021-09-24	Correct	No	None	Moderate	Probable	Yes	Resolved	No		1	1	1
A110	2021-09-21	Injection site pain		RA-119	2021-09-28 06:06:07	Adverse event - 694	Visit 9 (D29)	2021-08-31	2021-09-21	Dose 2	10022086	Injection site pain	Injection site pain	Injection site reactions	Administration site reactions	General disorders and administration site conditions		1960-01-01 13:30:00	179	end	2021-09-25	Correct	No	None	Mild	Definite	Yes	Resolved	No		1	0	1
A110	2021-09-22	Myalgia (muscle pain)		RA-119	2021-09-28 06:08:36	Adverse event - 699	Visit 9 (D29)	2021-08-31	2021-09-21	Dose 2	10028411	Myalgia	Myalgia	Muscle pains	Muscle disorders	Musculoskeletal and connective tissue disorders		.		end	2021-09-23	Correct	No	None	Mild	Probable	Yes	Resolved	No		1	1	1
A112	2021-09-22	Other	ALT increased	RA-150	2021-10-07 11:56:21	Adverse event - 935	No parent	2021-09-01	2021-09-22	Dose 1	10001845	ALT increased	Alanine aminotransferase increased	Liver function analyses	Hepatobiliary investigations	Investigations		1960-01-01 10:37:00	-8	ongoing	.		No	None	Mild	Possible	Yes	Ongoing	No		2	0	1
A112	2021-09-22	Other	GGT Increased	RA-150	2021-10-07 11:57:47	Adverse event - 936	No parent	2021-09-01	2021-09-22	Dose 1	10056910	GGT increased	Gamma-glutamyltransferase increased	Liver function analyses	Hepatobiliary investigations	Investigations		1960-01-01 10:37:00	-8	ongoing	.		No	None	Mild	Possible	Yes	Ongoing	No		2	0	1
A116	2021-09-18	Arthralgia (joint pain)		RA-047	2021-10-05 11:01:13	Adverse event - 890	Visit 9 (D29)	2021-08-27	2021-09-17	Dose 2	10003239	Arthralgia	Arthralgia	Joint related signs and symptoms	Joint disorders	Musculoskeletal and connective tissue disorders		.		end	2021-09-19	Correct	No	None	Mild	Probable	Yes	Resolved	No		1	1	1
A116	2021-09-18	Chills/Rigors		RA-047	2021-09-24 07:44:31	Adverse event - 491	Visit 9 (D29)	2021-08-27	2021-09-17	Dose 2	10008531	Chills	Chills	Feelings and sensations NEC	General system disorders NEC	General disorders and administration site conditions		.		end	2021-09-19	Correct	No	None	Mild	Probable	Yes	Resolved	No		1	1	1
A116	2021-09-17	Fatigue		RA-047	2021-09-24 07:43:57	Adverse event - 489	Visit 9 (D29)	2021-08-27	2021-09-17	Dose 2	10016256	Fatigue	Fatigue	Asthenic conditions	General system disorders NEC	General disorders and administration site conditions		1960-01-01 12:00:00	153	end	2021-09-21	Correct	No	None	Mild	Probable	Yes	Resolved	No		1	0	1
A116	2021-09-18	Headache		RA-047	2021-09-24 07:43:22	Adverse event - 488	Visit 9 (D29)	2021-08-27	2021-09-17	Dose 2	10019211	Headache	Headache	Headaches NEC	Headaches	Nervous system disorders		.		end	2021-09-21	Correct	No	None	Mild	Probable	Yes	Resolved	No		1	1	1
A116	2021-09-17	Injection site pain		RA-047	2021-09-24 07:40:48	Adverse event - 485	Visit 9 (D29)	2021-08-27	2021-09-17	Dose 2	10022086	Injection site pain	Injection site pain	Injection site reactions	Administration site reactions	General disorders and administration site conditions		1960-01-01 12:00:00	153	end	2021-09-21	Correct	No	None	Mild	Definite	Yes	Resolved	No		1	0	1
A116	2021-09-18	Myalgia (muscle pain)		RA-047	2021-09-24 07:45:06	Adverse event - 492	Visit 9 (D29)	2021-08-27	2021-09-17	Dose 2	10028411	Myalgia	Myalgia	Muscle pains	Muscle disorders	Musculoskeletal and connective tissue disorders		.		end	2021-09-19	Correct	No	None	Mild	Probable	Yes	Resolved	No		1	1	1
A117	2021-09-18	Arthralgia (joint pain)		RA-044	2021-09-30 12:13:25	Adverse event - 873	Visit 9 (D29)	2021-08-27	2021-09-17	Dose 2	10003239	Arthralgia	Arthralgia	Joint related signs and symptoms	Joint disorders	Musculoskeletal and connective tissue disorders		.		end	2021-09-19	Correct	No	None	Mild	Definite	Yes	Resolved	No		1	1	1
A117	2021-09-18	Chills/Rigors		RA-044	2021-09-30 12:11:26	Adverse event - 871	Visit 9 (D29)	2021-08-27	2021-09-17	Dose 2	10008531	Chills	Chills	Feelings and sensations NEC	General system disorders NEC	General disorders and administration site conditions		.		end	2021-09-19	Correct	No	None	Mild	Definite	Yes	Resolved	No		1	1	1
A117	2021-09-17	Fatigue		RA-044	2021-09-30 12:10:47	Adverse event - 870	Visit 9 (D29)	2021-08-27	2021-09-17	Dose 2	10016256	Fatigue	Fatigue	Asthenic conditions	General system disorders NEC	General disorders and administration site conditions		1960-01-01 17:00:00	451	end	2021-09-19	Correct	No	None	Moderate	Definite	Yes	Resolved	No		1	0	1
A117	2021-09-18	Fever		RA-044	2021-10-08 11:04:44	Adverse event - 970	Visit 9 (D29)	2021-08-27	2021-09-17	Dose 2	10016558	Fever	Pyrexia	Febrile disorders	Body temperature conditions	General disorders and administration site conditions		.		end	2021-09-18	Correct	Yes	None	Mild	Definite	Yes	Resolved	No		1	1	1
A117	2021-09-18	Headache		RA-044	2021-09-30 12:08:44	Adverse event - 868	Visit 9 (D29)	2021-08-27	2021-09-17	Dose 2	10019211	Headache	Headache	Headaches NEC	Headaches	Nervous system disorders		.		end	2021-09-19	Correct	No	None	Moderate	Definite	Yes	Resolved	No		1	1	1
A117	2021-09-17	Injection site pain		RA-044	2021-09-30 12:06:32	Adverse event - 866	Visit 9 (D29)	2021-08-27	2021-09-17	Dose 2	10022086	Injection site pain	Injection site pain	Injection site reactions	Administration site reactions	General disorders and administration site conditions		1960-01-01 17:00:00	451	end	2021-10-04	Correct	No	None	Moderate	Definite	Yes	Resolved	No		1	0	1
A117	2021-09-18	Myalgia (muscle pain)		RA-044	2021-09-30 12:11:51	Adverse event - 872	Visit 9 (D29)	2021-08-27	2021-09-17	Dose 2	10028411	Myalgia	Myalgia	Muscle pains	Muscle disorders	Musculoskeletal and connective tissue disorders		.		end	2021-09-20	Correct	Yes	None	Moderate	Definite	Yes	Resolved	No		1	1	1
A117	2021-09-20	Redness		RA-044	2021-09-30 12:07:54	Adverse event - 867	Visit 9 (D29)	2021-08-27	2021-09-17	Dose 2	10038198	Redness	Erythema	Erythemas	Epidermal and dermal conditions	Skin and subcutaneous tissue disorders		.		end	2021-10-04	Correct	No	None	Moderate	Definite	Yes	Resolved	No		1	3	1
A119	2021-09-17	Fatigue		RA-034	2021-09-24 09:15:24	Adverse event - 539	Visit 9 (D29)	2021-08-27	2021-09-17	Dose 2	10016256	Fatigue	Fatigue	Asthenic conditions	General system disorders NEC	General disorders and administration site conditions		1960-01-01 17:00:00	480	end	2021-09-19	Correct	No	None	Moderate	Definite	Yes	Resolved	No		1	0	1
A119	2021-09-17	Injection site pain		RA-034	2021-09-17 11:23:06	Adverse event - 297	Visit 6 (D22)	2021-08-27	2021-09-17	Dose 2	10022086	Injection site pain	Injection site pain	Injection site reactions	Administration site reactions	General disorders and administration site conditions		1960-01-01 09:30:00	30	end	2021-09-21	Correct	No	None	Moderate	Definite	Yes	Resolved	No		1	0	1
A119	2021-09-17	Myalgia (muscle pain)		RA-034	2021-09-24 09:16:01	Adverse event - 540	Visit 9 (D29)	2021-08-27	2021-09-17	Dose 2	10028411	Myalgia	Myalgia	Muscle pains	Muscle disorders	Musculoskeletal and connective tissue disorders		1960-01-01 17:00:00	480	end	2021-09-19	Correct	Yes	None	Moderate	Definite	Yes	Resolved	No		1	0	1
A122	2021-09-18	Chills/Rigors		RA-051	2021-09-27 11:05:56	Adverse event - 648	Visit 9 (D29)	2021-08-27	2021-09-17	Dose 2	10008531	Chills	Chills	Feelings and sensations NEC	General system disorders NEC	General disorders and administration site conditions		.		end	2021-09-19	Correct	No	None	Mild	Probable	Yes	Resolved	No		1	1	1
A122	2021-09-18	Fatigue		RA-051	2021-09-27 11:04:34	Adverse event - 646	Visit 9 (D29)	2021-08-27	2021-09-17	Dose 2	10016256	Fatigue	Fatigue	Asthenic conditions	General system disorders NEC	General disorders and administration site conditions		.		end	2021-09-19	Correct	No	None	Mild	Probable	Yes	Resolved	No		1	1	1
A122	2021-09-18	Fever		RA-051	2021-09-27 11:05:07	Adverse event - 647	Visit 9 (D29)	2021-08-27	2021-09-17	Dose 2	10016558	Fever	Pyrexia	Febrile disorders	Body temperature conditions	General disorders and administration site conditions		.		end	2021-09-19	Correct	Yes	None	Mild	Definite	Yes	Resolved	No		1	1	1
A122	2021-09-18	Headache		RA-051	2021-09-27 11:04:09	Adverse event - 644	Visit 9 (D29)	2021-08-27	2021-09-17	Dose 2	10019211	Headache	Headache	Headaches NEC	Headaches	Nervous system disorders		.		end	2021-09-22	Correct	No	None	Mild	Probable	Yes	Resolved	No		1	1	1
A122	2021-09-17	Injection site pain		RA-051	2021-09-27 11:03:27	Adverse event - 643	Visit 9 (D29)	2021-08-27	2021-09-17	Dose 2	10022086	Injection site pain	Injection site pain	Injection site reactions	Administration site reactions	General disorders and administration site conditions		1960-01-01 14:00:00	184	end	2021-09-23	Correct	No	None	Moderate	Definite	Yes	Resolved	No		1	0	1
A122	2021-09-18	Myalgia (muscle pain)		RA-051	2021-09-27 11:06:22	Adverse event - 649	Visit 9 (D29)	2021-08-27	2021-09-17	Dose 2	10028411	Myalgia	Myalgia	Muscle pains	Muscle disorders	Musculoskeletal and connective tissue disorders		.		end	2021-09-19	Correct	No	None	Mild	Probable	Yes	Resolved	No		1	1	1
A123	2021-09-19	Fatigue		RA-046	2021-09-24 08:32:03	Adverse event - 517	Visit 9 (D29)	2021-08-27	2021-09-17	Dose 2	10016256	Fatigue	Fatigue	Asthenic conditions	General system disorders NEC	General disorders and administration site conditions		.		end	2021-09-20	Correct	No	None	Mild	Definite	Yes	Resolved	No		1	2	1
A123	2021-09-18	Headache		RA-046	2021-09-24 08:31:32	Adverse event - 516	Visit 9 (D29)	2021-08-27	2021-09-17	Dose 2	10019211	Headache	Headache	Headaches NEC	Headaches	Nervous system disorders		.		end	2021-09-19	Correct	No	None	Mild	Definite	Yes	Resolved	No		1	1	1
A123	2021-09-17	Injection site pain		RA-046	2021-09-13 12:19:53	Adverse event - 281	Visit 2 (D1)	2021-08-27	2021-09-17	Dose 2	10022086	Injection site pain	Injection site pain	Injection site reactions	Administration site reactions	General disorders and administration site conditions		1960-01-01 13:00:00	215	end	2021-09-21	Correct	No	None	Moderate	Definite	Yes	Resolved	No		1	0	1
A123	2021-09-19	Myalgia (muscle pain)		RA-046	2021-09-24 08:32:33	Adverse event - 519	Visit 9 (D29)	2021-08-27	2021-09-17	Dose 2	10028411	Myalgia	Myalgia	Muscle pains	Muscle disorders	Musculoskeletal and connective tissue disorders		.		end	2021-09-20	Correct	No	None	Mild	Definite	Yes	Resolved	No		1	2	1
A125	2021-09-23	Chills/Rigors		RA-127	2021-09-29 11:23:22	Adverse event - 863	Visit 9 (D29)	2021-09-01	2021-09-22	Dose 2	10008531	Chills	Chills	Feelings and sensations NEC	General system disorders NEC	General disorders and administration site conditions		.		end	2021-09-24	Correct	No	None	Mild	Definite	Yes	Resolved	No		1	1	1
A125	2021-09-22	Fatigue		RA-127	2021-09-29 11:25:30	Adverse event - 865	Visit 9 (D29)	2021-09-01	2021-09-22	Dose 2	10016256	Fatigue	Fatigue	Asthenic conditions	General system disorders NEC	General disorders and administration site conditions		1960-01-01 16:30:00	458	end	2021-09-25	Correct	No	None	Moderate	Definite	Yes	Resolved	No		1	0	1
A125	2021-09-23	Fever		RA-127	2021-09-29 11:22:51	Adverse event - 862	Visit 9 (D29)	2021-09-01	2021-09-22	Dose 2	10016558	Fever	Pyrexia	Febrile disorders	Body temperature conditions	General disorders and administration site conditions		.		end	2021-09-24	Correct	Yes	None	Mild	Definite	Yes	Resolved	No		1	1	1
A125	2021-09-22	Headache		RA-127	2021-09-29 11:20:51	Adverse event - 861	Visit 9 (D29)	2021-09-01	2021-09-22	Dose 2	10019211	Headache	Headache	Headaches NEC	Headaches	Nervous system disorders		1960-01-01 16:30:00	458	end	2021-09-24	Correct	Yes	None	Moderate	Definite	Yes	Resolved	No		1	0	1
A125	2021-09-22	Injection site pain		RA-127	2021-09-29 11:19:49	Adverse event - 859	Visit 9 (D29)	2021-09-01	2021-09-22	Dose 2	10022086	Injection site pain	Injection site pain	Injection site reactions	Administration site reactions	General disorders and administration site conditions		1960-01-01 16:30:00	458	end	2021-09-26	Correct	No	None	Moderate	Definite	Yes	Resolved	No		1	0	1
A125	2021-09-23	Myalgia (muscle pain)		RA-127	2021-09-29 11:23:48	Adverse event - 864	Visit 9 (D29)	2021-09-01	2021-09-22	Dose 2	10028411	Myalgia	Myalgia	Muscle pains	Muscle disorders	Musculoskeletal and connective tissue disorders		.		end	2021-09-25	Correct	Yes	None	Moderate	Definite	Yes	Resolved	No		1	1	1
A125	2021-09-23	Redness		RA-127	2021-09-29 11:20:22	Adverse event - 860	Visit 9 (D29)	2021-09-01	2021-09-22	Dose 2	10038198	Redness	Erythema	Erythemas	Epidermal and dermal conditions	Skin and subcutaneous tissue disorders		.		end	2021-09-26	Correct	No	None	Moderate	Definite	Yes	Resolved	No		1	1	1
A130	2021-09-23	Injection site pain		RA-138	2021-09-29 09:04:37	Adverse event - 809	Visit 9 (D29)	2021-09-01	2021-09-22	Dose 2	10022086	Injection site pain	Injection site pain	Injection site reactions	Administration site reactions	General disorders and administration site conditions		.		end	2021-09-24	Correct	No	None	Mild	Definite	Yes	Resolved	No		1	1	1
A130	2021-09-23	Myalgia (muscle pain)		RA-138	2021-09-29 09:05:02	Adverse event - 810	Visit 9 (D29)	2021-09-01	2021-09-22	Dose 2	10028411	Myalgia	Myalgia	Muscle pains	Muscle disorders	Musculoskeletal and connective tissue disorders		.		end	2021-09-24	Correct	No	None	Mild	Definite	Yes	Resolved	No		1	1	1
A132	2021-09-22	Injection site pain		RA-131	2021-09-29 10:50:03	Adverse event - 852	Visit 9 (D29)	2021-09-01	2021-09-22	Dose 2	10022086	Injection site pain	Injection site pain	Injection site reactions	Administration site reactions	General disorders and administration site conditions		1960-01-01 17:00:00	485	end	2021-09-24	Correct	No	None	Moderate	Definite	Yes	Resolved	No		1	0	1
A135	2021-09-18	Fatigue		RA-043	2021-09-24 09:59:19	Adverse event - 560	Visit 9 (D29)	2021-08-27	2021-09-17	Dose 2	10016256	Fatigue	Fatigue	Asthenic conditions	General system disorders NEC	General disorders and administration site conditions		.		end	2021-09-19	Correct	No	None	Mild	Probable	Yes	Resolved	No		1	1	1
A135	2021-09-17	Injection site pain		RA-043	2021-09-24 09:57:57	Adverse event - 559	Visit 9 (D29)	2021-08-27	2021-09-17	Dose 2	10022086	Injection site pain	Injection site pain	Injection site reactions	Administration site reactions	General disorders and administration site conditions		1960-01-01 16:30:00	426	end	2021-09-18	Correct	No	None	Mild	Definite	Yes	Resolved	No		1	0	1
A137	2021-09-23	Chills/Rigors		RA-135	2021-09-29 10:06:38	Adverse event - 832	Visit 9 (D29)	2021-09-01	2021-09-22	Dose 2	10008531	Chills	Chills	Feelings and sensations NEC	General system disorders NEC	General disorders and administration site conditions		.		end	2021-09-24	Correct	No	None	Mild	Definite	Yes	Resolved	No		1	1	1
A137	2021-09-23	Fatigue		RA-135	2021-09-29 10:04:06	Adverse event - 829	Visit 9 (D29)	2021-09-01	2021-09-22	Dose 2	10016256	Fatigue	Fatigue	Asthenic conditions	General system disorders NEC	General disorders and administration site conditions		.		end	2021-09-24	Correct	No	None	Mild	Definite	Yes	Resolved	No		1	1	1
A137	2021-09-23	Fever		RA-135	2021-09-29 10:04:38	Adverse event - 830	Visit 9 (D29)	2021-09-01	2021-09-22	Dose 2	10016558	Fever	Pyrexia	Febrile disorders	Body temperature conditions	General disorders and administration site conditions		.		end	2021-09-23	Correct	Yes	None	Mild	Definite	Yes	Resolved	No		1	1	1
A137	2021-09-23	Headache		RA-135	2021-09-29 10:03:17	Adverse event - 828	Visit 9 (D29)	2021-09-01	2021-09-22	Dose 2	10019211	Headache	Headache	Headaches NEC	Headaches	Nervous system disorders		.		end	2021-09-24	Correct	No	None	Mild	Definite	Yes	Resolved	No		1	1	1
A137	2021-09-23	Injection site pain		RA-135	2021-09-29 10:02:43	Adverse event - 826	Visit 9 (D29)	2021-09-01	2021-09-22	Dose 2	10022086	Injection site pain	Injection site pain	Injection site reactions	Administration site reactions	General disorders and administration site conditions		.		end	2021-09-24	Correct	No	None	Mild	Definite	Yes	Resolved	No		1	1	1
A137	2021-09-23	Myalgia (muscle pain)		RA-135	2021-09-29 10:07:08	Adverse event - 833	Visit 9 (D29)	2021-09-01	2021-09-22	Dose 2	10028411	Myalgia	Myalgia	Muscle pains	Muscle disorders	Musculoskeletal and connective tissue disorders		.		end	2021-09-24	Correct	No	None	Mild	Definite	Yes	Resolved	No		1	1	1
A138	2021-09-23	Chills/Rigors		RA-133	2021-09-29 10:33:19	Adverse event - 848	Visit 9 (D29)	2021-09-01	2021-09-22	Dose 2	10008531	Chills	Chills	Feelings and sensations NEC	General system disorders NEC	General disorders and administration site conditions		.		end	2021-09-24	Correct	No	None	Mild	Definite	Yes	Resolved	No		1	1	1
A138	2021-09-23	Fatigue		RA-133	2021-09-29 10:30:56	Adverse event - 846	Visit 9 (D29)	2021-09-01	2021-09-22	Dose 2	10016256	Fatigue	Fatigue	Asthenic conditions	General system disorders NEC	General disorders and administration site conditions		.		end	2021-09-24	Correct	No	None	Moderate	Definite	Yes	Resolved	No		1	1	1
A138	2021-09-23	Fever		RA-133	2021-09-29 10:31:32	Adverse event - 847	Visit 9 (D29)	2021-09-01	2021-09-22	Dose 2	10016558	Fever	Pyrexia	Febrile disorders	Body temperature conditions	General disorders and administration site conditions		.		end	2021-09-23	Correct	Yes	None	Mild	Definite	Yes	Resolved	No		1	1	1
A138	2021-09-23	Headache		RA-133	2021-09-29 10:30:24	Adverse event - 845	Visit 9 (D29)	2021-09-01	2021-09-22	Dose 2	10019211	Headache	Headache	Headaches NEC	Headaches	Nervous system disorders		.		end	2021-09-24	Correct	No	None	Moderate	Definite	Yes	Resolved	No		1	1	1
A138	2021-09-22	Injection site pain		RA-133	2021-09-29 10:29:48	Adverse event - 844	Visit 9 (D29)	2021-09-01	2021-09-22	Dose 2	10022086	Injection site pain	Injection site pain	Injection site reactions	Administration site reactions	General disorders and administration site conditions		1960-01-01 12:50:00	210	end	2021-09-26	Correct	No	None	Mild	Definite	Yes	Resolved	No		1	0	1
A138	2021-09-23	Myalgia (muscle pain)		RA-133	2021-09-29 10:33:49	Adverse event - 849	Visit 9 (D29)	2021-09-01	2021-09-22	Dose 2	10028411	Myalgia	Myalgia	Muscle pains	Muscle disorders	Musculoskeletal and connective tissue disorders		.		end	2021-09-24	Correct	No	None	Mild	Definite	Yes	Resolved	No		1	1	1
A138	2021-09-29	Other	neutrophils count decreased	RA-133	2021-10-08 10:49:44	Adverse event - 966	Visit 9 (D29)	2021-09-01	2021-09-22	Dose 2	10029366	Neutrophil count decreased	Neutrophil count decreased	White blood cell analyses	Haematology investigations (incl blood groups)	Investigations		.		end	2021-10-18	Correct	No	None	Mild	Possible	Yes	Resolved	No		1	7	1
A140	2021-09-24	Chills/Rigors		RA-137	2021-10-06 11:21:36	Adverse event - 908	Visit 9 (D29)	2021-09-01	2021-09-22	Dose 2	10008531	Chills	Chills	Feelings and sensations NEC	General system disorders NEC	General disorders and administration site conditions		.		end	2021-09-25	Correct	No	None	Mild	Definite	Yes	Resolved	No		1	2	1
A140	2021-09-22	Fatigue		RA-137	2021-10-06 11:20:32	Adverse event - 906	Visit 9 (D29)	2021-09-01	2021-09-22	Dose 2	10016256	Fatigue	Fatigue	Asthenic conditions	General system disorders NEC	General disorders and administration site conditions		1960-01-01 13:00:00	218	end	2021-09-24	Correct	No	None	Mild	Definite	Yes	Resolved	No		1	0	1
A140	2021-09-23	Headache		RA-137	2021-09-29 08:54:41	Adverse event - 806	Visit 9 (D29)	2021-09-01	2021-09-22	Dose 2	10019211	Headache	Headache	Headaches NEC	Headaches	Nervous system disorders		.		end	2021-09-24	Correct	Yes	None	Mild	Definite	Yes	Resolved	No		1	1	1
A140	2021-09-22	Injection site pain		RA-137	2021-09-29 08:54:08	Adverse event - 804	Visit 9 (D29)	2021-09-01	2021-09-22	Dose 2	10022086	Injection site pain	Injection site pain	Injection site reactions	Administration site reactions	General disorders and administration site conditions		1960-01-01 12:00:00	158	end	2021-09-25	Correct	No	None	Mild	Definite	Yes	Resolved	No		1	0	1
A143	2021-09-18	Arthralgia (joint pain)		RA-042	2021-09-24 08:38:48	Adverse event - 524	Visit 9 (D29)	2021-08-27	2021-09-17	Dose 2	10003239	Arthralgia	Arthralgia	Joint related signs and symptoms	Joint disorders	Musculoskeletal and connective tissue disorders		.		end	2021-09-19	Correct	No	None	Mild	Possible	Yes	Resolved	No		1	1	1
A143	2021-09-17	Other	Elevated total billirubin	RA-042	2021-10-06 10:21:20	Adverse event - 896	Visit 9 (D29)	2021-08-27	2021-09-17	Dose 1	10056806	Bilirubin total increased	Blood bilirubin increased	Liver function analyses	Hepatobiliary investigations	Investigations		1960-01-01 08:33:00	-38	end	2021-09-24	Correct	No	None	Mild	Possible	Yes	Resolved	No		1	0	1
A143	2021-09-18	Chills/Rigors		RA-042	2021-09-24 08:38:13	Adverse event - 523	Visit 9 (D29)	2021-08-27	2021-09-17	Dose 2	10008531	Chills	Chills	Feelings and sensations NEC	General system disorders NEC	General disorders and administration site conditions		.		end	2021-09-19	Correct	No	None	Mild	Possible	Yes	Resolved	No		1	1	1
A143	2021-09-18	Fatigue		RA-042	2021-09-24 08:37:52	Adverse event - 522	Visit 9 (D29)	2021-08-27	2021-09-17	Dose 2	10016256	Fatigue	Fatigue	Asthenic conditions	General system disorders NEC	General disorders and administration site conditions		.		end	2021-09-19	Correct	No	None	Mild	Possible	Yes	Resolved	No		1	1	1
A143	2021-09-18	Headache		RA-042	2021-09-24 08:37:13	Adverse event - 521	Visit 9 (D29)	2021-08-27	2021-09-17	Dose 2	10019211	Headache	Headache	Headaches NEC	Headaches	Nervous system disorders		.		end	2021-09-20	Correct	No	None	Mild	Possible	Yes	Resolved	No		1	1	1
A143	2021-09-17	Injection site pain		RA-042	2021-09-17 09:52:59	Adverse event - 290	Visit 6 (D22)	2021-08-27	2021-09-17	Dose 2	10022086	Injection site pain	Injection site pain	Injection site reactions	Administration site reactions	General disorders and administration site conditions		1960-01-01 11:08:00	117	end	2021-09-19	Correct	No	None	Mild	Definite	Yes	Resolved	No		1	0	1
A144	2021-09-17	Chills/Rigors		RA-032	2021-09-24 09:28:11	Adverse event - 545	Visit 9 (D29)	2021-08-27	2021-09-17	Dose 2	10008531	Chills	Chills	Feelings and sensations NEC	General system disorders NEC	General disorders and administration site conditions		1960-01-01 21:00:00	735	end	2021-09-19	Correct	No	None	Mild	Definite	Yes	Resolved	No		1	0	1
A144	2021-09-17	Fatigue		RA-032	2021-09-24 09:27:33	Adverse event - 544	Visit 9 (D29)	2021-08-27	2021-09-17	Dose 2	10016256	Fatigue	Fatigue	Asthenic conditions	General system disorders NEC	General disorders and administration site conditions		1960-01-01 15:00:00	375	end	2021-09-19	Correct	No	None	Mild	Definite	Yes	Resolved	No		1	0	1
A144	2021-09-18	Fever		RA-032	2021-09-24 09:22:04	Adverse event - 542	Visit 9 (D29)	2021-08-27	2021-09-17	Dose 2	10016558	Fever	Pyrexia	Febrile disorders	Body temperature conditions	General disorders and administration site conditions		.		end	2021-09-19	Correct	Yes	None	Mild	Definite	Yes	Resolved	No		1	1	1
A144	2021-09-18	Headache		RA-032	2021-09-24 09:26:45	Adverse event - 543	Visit 9 (D29)	2021-08-27	2021-09-17	Dose 2	10019211	Headache	Headache	Headaches NEC	Headaches	Nervous system disorders		.		end	2021-09-20	Correct	No	None	Moderate	Definite	Yes	Resolved	No		1	1	1
A144	2021-09-17	Injection site pain		RA-032	2021-09-20 11:09:30	Adverse event - 339	Visit 5 (D8)	2021-08-27	2021-09-17	Dose 2	10022086	Injection site pain	Injection site pain	Injection site reactions	Administration site reactions	General disorders and administration site conditions		1960-01-01 15:00:00	375	end	2021-09-19	Correct	No	None	Moderate	Definite	Yes	Resolved	No		1	0	1
A144	2021-09-18	Myalgia (muscle pain)		RA-032	2021-09-24 09:28:40	Adverse event - 546	Visit 9 (D29)	2021-08-27	2021-09-17	Dose 2	10028411	Myalgia	Myalgia	Muscle pains	Muscle disorders	Musculoskeletal and connective tissue disorders		.		end	2021-09-19	Correct	No	None	Moderate	Definite	Yes	Resolved	No		1	1	1
A149	2021-09-21	Fatigue		RA-083	2021-10-01 09:49:32	Adverse event - 877	Visit 9 (D29)	2021-08-30	2021-09-20	Dose 2	10016256	Fatigue	Fatigue	Asthenic conditions	General system disorders NEC	General disorders and administration site conditions		.		end	2021-09-23	Correct	No	None	Mild	Definite	Yes	Resolved	No		1	1	1
A149	2021-09-20	Headache		RA-083	2021-09-27 09:27:50	Adverse event - 605	Visit 9 (D29)	2021-08-30	2021-09-20	Dose 2	10019211	Headache	Headache	Headaches NEC	Headaches	Nervous system disorders		1960-01-01 16:00:00	338	end	2021-09-25	Correct	Yes	None	Mild	Definite	Yes	Resolved	No		1	0	1
A149	2021-09-20	Injection site pain		RA-083	2021-09-27 09:25:51	Adverse event - 603	Visit 9 (D29)	2021-08-30	2021-09-20	Dose 2	10022086	Injection site pain	Injection site pain	Injection site reactions	Administration site reactions	General disorders and administration site conditions		1960-01-01 15:00:00	278	end	2021-09-23	Correct	No	None	Mild	Definite	Yes	Resolved	No		1	0	1
A149	2021-09-24	Redness		RA-083	2021-09-27 09:26:40	Adverse event - 604	Visit 9 (D29)	2021-08-30	2021-09-20	Dose 2	10038198	Redness	Erythema	Erythemas	Epidermal and dermal conditions	Skin and subcutaneous tissue disorders		.		end	2021-09-25	Correct	No	None	Mild	Definite	Yes	Resolved	No		1	4	1
A152	2021-09-27	Other	hyperuricemia	RA-064	2021-10-07 10:19:32	hyperuricemia	Visit 9 (D29)	2021-08-30	2021-09-20	Dose 2	10020907	Hyperuricemia	Hyperuricaemia	Disorders of purine metabolism	Purine and pyrimidine metabolism disorders	Metabolism and nutrition disorders		.		ongoing	.		No	None	Mild	Possible	Yes	Ongoing	No		2	7	1
A152	2021-09-20	Other	Hypokalemia	RA-064	2021-10-07 13:37:22	Adverse event - 944	Visit 6 (D22)	2021-08-30	2021-09-20	Dose 1	10021018	Hypokalemia	Hypokalaemia	Potassium imbalance	Electrolyte and fluid balance conditions	Metabolism and nutrition disorders		1960-01-01 08:29:00	-10	end	2021-09-27	Correct	No	None	Mild	Possible	Yes	Resolved	No		2	0	1
A154	2021-09-20	Fatigue		RA-065	2021-09-27 09:08:58	Adverse event - 598	Visit 9 (D29)	2021-08-30	2021-09-20	Dose 2	10016256	Fatigue	Fatigue	Asthenic conditions	General system disorders NEC	General disorders and administration site conditions		1960-01-01 16:00:00	440	end	2021-09-22	Correct	No	None	Moderate	Definite	Yes	Resolved	No		1	0	1
A154	2021-09-21	Fever		RA-065	2021-09-27 09:09:37	Adverse event - 599	Visit 9 (D29)	2021-08-30	2021-09-20	Dose 2	10016558	Fever	Pyrexia	Febrile disorders	Body temperature conditions	General disorders and administration site conditions		.		end	2021-09-22	Correct	Yes	None	Mild	Definite	Yes	Resolved	No		1	1	1
A154	2021-09-20	Injection site pain		RA-065	2021-09-27 09:08:08	Adverse event - 596	Visit 9 (D29)	2021-08-30	2021-09-20	Dose 2	10022086	Injection site pain	Injection site pain	Injection site reactions	Administration site reactions	General disorders and administration site conditions		1960-01-01 11:00:00	140	end	2021-09-22	Correct	No	None	Mild	Definite	Yes	Resolved	No		1	0	1
A155	2021-09-20	Chills/Rigors		RA-066	2021-09-27 08:22:18	Adverse event - 578	Visit 9 (D29)	2021-08-30	2021-09-20	Dose 2	10008531	Chills	Chills	Feelings and sensations NEC	General system disorders NEC	General disorders and administration site conditions		1960-01-01 16:00:00	408	end	2021-09-22	Correct	No	None	Mild	Definite	Yes	Resolved	No		1	0	1
A155	2021-09-20	Fatigue		RA-066	2021-09-27 08:17:47	Adverse event - 575	Visit 9 (D29)	2021-08-30	2021-09-20	Dose 2	10016256	Fatigue	Fatigue	Asthenic conditions	General system disorders NEC	General disorders and administration site conditions		1960-01-01 16:00:00	408	end	2021-10-06	Correct	No	None	Severe	Definite	Yes	Resolved	No		1	0	1
A155	2021-09-21	Fever		RA-066	2021-09-27 08:18:48	Adverse event - 577	Visit 9 (D29)	2021-08-30	2021-09-20	Dose 2	10016558	Fever	Pyrexia	Febrile disorders	Body temperature conditions	General disorders and administration site conditions		.		end	2021-09-22	Correct	Yes	None	Mild	Definite	Yes	Resolved	No		1	1	1
A155	2021-09-20	Headache		RA-066	2021-09-27 08:09:06	Adverse event - 573	Visit 9 (D29)	2021-08-30	2021-09-20	Dose 2	10019211	Headache	Headache	Headaches NEC	Headaches	Nervous system disorders		1960-01-01 16:00:00	408	end	2021-09-26	Correct	Yes	None	Severe	Definite	Yes	Resolved	No		1	0	1
A155	2021-09-20	Injection site pain		RA-066	2021-09-27 08:08:12	Adverse event - 572	Visit 9 (D29)	2021-08-30	2021-09-20	Dose 2	10022086	Injection site pain	Injection site pain	Injection site reactions	Administration site reactions	General disorders and administration site conditions		1960-01-01 13:00:00	228	end	2021-09-25	Correct	No	None	Severe	Definite	Yes	Resolved	No		1	0	1
A155	2021-09-20	Myalgia (muscle pain)		RA-066	2021-09-27 08:23:07	Adverse event - 579	Visit 9 (D29)	2021-08-30	2021-09-20	Dose 2	10028411	Myalgia	Myalgia	Muscle pains	Muscle disorders	Musculoskeletal and connective tissue disorders		1960-01-01 16:00:00	408	end	2021-09-24	Correct	Yes	None	Severe	Definite	Yes	Resolved	No		1	0	1
A157	2021-09-21	Chills/Rigors		RA-069	2021-09-27 11:58:06	Adverse event - 676	Visit 9 (D29)	2021-08-30	2021-09-20	Dose 2	10008531	Chills	Chills	Feelings and sensations NEC	General system disorders NEC	General disorders and administration site conditions		.		end	2021-09-23	Correct	No	None	Mild	Definite	Yes	Resolved	No		1	1	1
A157	2021-09-20	Fatigue		RA-069	2021-09-27 11:56:50	Adverse event - 673	Visit 9 (D29)	2021-08-30	2021-09-20	Dose 2	10016256	Fatigue	Fatigue	Asthenic conditions	General system disorders NEC	General disorders and administration site conditions		1960-01-01 13:00:00	226	end	2021-09-22	Correct	No	None	Mild	Definite	Yes	Resolved	No		1	0	1
A157	2021-09-21	Fever		RA-069	2021-09-27 11:57:32	Adverse event - 674	Visit 9 (D29)	2021-08-30	2021-09-20	Dose 2	10016558	Fever	Pyrexia	Febrile disorders	Body temperature conditions	General disorders and administration site conditions		.		end	2021-09-21	Correct	Yes	None	Mild	Definite	Yes	Resolved	No		1	1	1
A157	2021-09-21	Headache		RA-069	2021-09-27 11:56:13	Adverse event - 672	Visit 9 (D29)	2021-08-30	2021-09-20	Dose 2	10019211	Headache	Headache	Headaches NEC	Headaches	Nervous system disorders		.		end	2021-09-22	Correct	No	None	Mild	Definite	Yes	Resolved	No		1	1	1
A157	2021-09-20	Injection site pain		RA-069	2021-09-27 11:54:55	Adverse event - 671	Visit 9 (D29)	2021-08-30	2021-09-20	Dose 2	10022086	Injection site pain	Injection site pain	Injection site reactions	Administration site reactions	General disorders and administration site conditions		1960-01-01 12:00:00	166	end	2021-09-23	Correct	No	None	Moderate	Definite	Yes	Resolved	No		1	0	1
A157	2021-09-20	Myalgia (muscle pain)		RA-069	2021-09-27 11:58:43	Adverse event - 677	Visit 9 (D29)	2021-08-30	2021-09-20	Dose 2	10028411	Myalgia	Myalgia	Muscle pains	Muscle disorders	Musculoskeletal and connective tissue disorders		1960-01-01 13:00:00	226	end	2021-09-21	Correct	No	None	Mild	Definite	Yes	Resolved	No		1	0	1
A159	2021-09-17	Chills/Rigors		RA-009	2021-09-23 06:00:32	Adverse event - 397	Visit 9 (D29)	2021-08-26	2021-09-16	Dose 2	10008531	Chills	Chills	Feelings and sensations NEC	General system disorders NEC	General disorders and administration site conditions		.		end	2021-09-18	Correct	No	None	Mild	Definite	Yes	Resolved	No		1	1	1
A159	2021-09-16	Fatigue		RA-009	2021-10-07 14:00:42	Adverse event - 949	Visit 9 (D29)	2021-08-26	2021-09-16	Dose 2	10016256	Fatigue	Fatigue	Asthenic conditions	General system disorders NEC	General disorders and administration site conditions		1960-01-01 15:30:00	383	end	2021-09-18	Correct	No	None	Mild	Definite	Yes	Resolved	No		1	0	1
A159	2021-09-17	Fever		RA-009	2021-09-23 05:53:31	Adverse event - 394	Visit 9 (D29)	2021-08-26	2021-09-16	Dose 2	10016558	Fever	Pyrexia	Febrile disorders	Body temperature conditions	General disorders and administration site conditions		.		end	2021-09-18	Correct	Yes	None	Mild	Definite	Yes	Resolved	No		1	1	1
A159	2021-09-16	Headache		RA-009	2021-09-23 05:57:19	Adverse event - 396	Visit 9 (D29)	2021-08-26	2021-09-16	Dose 2	10019211	Headache	Headache	Headaches NEC	Headaches	Nervous system disorders		1960-01-01 15:30:00	383	end	2021-09-18	Correct	Yes	None	Mild	Definite	Yes	Resolved	No		1	0	1
A159	2021-09-16	Injection site pain		RA-009	2021-09-23 05:56:37	Adverse event - 395	Visit 9 (D29)	2021-08-26	2021-09-16	Dose 2	10022086	Injection site pain	Injection site pain	Injection site reactions	Administration site reactions	General disorders and administration site conditions		1960-01-01 13:20:00	253	end	2021-09-19	Correct	No	None	Mild	Definite	Yes	Resolved	No		1	0	1
A159	2021-09-17	Myalgia (muscle pain)		RA-009	2021-09-23 06:01:41	Adverse event - 398	Visit 9 (D29)	2021-08-26	2021-09-16	Dose 2	10028411	Myalgia	Myalgia	Muscle pains	Muscle disorders	Musculoskeletal and connective tissue disorders		.		end	2021-09-18	Correct	No	None	Mild	Definite	Yes	Resolved	No		1	1	1
A161	2021-09-27	Other	ALT increased	RA-085	2021-10-01 10:14:47	Adverse event - 880	Visit 9 (D29)	2021-08-30	2021-09-20	Dose 2	10001845	ALT increased	Alanine aminotransferase increased	Liver function analyses	Hepatobiliary investigations	Investigations		.		end	2021-10-18	Correct	No	None	Severe	Possible	Yes	Resolved	No		1	7	1
A161	2021-09-27	Other	AST increased	RA-085	2021-10-01 10:08:32	Adverse event - 879	Visit 9 (D29)	2021-08-30	2021-09-20	Dose 2	10003544	AST increased	Aspartate aminotransferase increased	Liver function analyses	Hepatobiliary investigations	Investigations		.		end	2021-10-05	Correct	No	None	Moderate	Possible	Yes	Resolved	No		1	7	1
A161	2021-09-20	Fatigue		RA-085	2021-09-27 11:34:07	Adverse event - 662	Visit 9 (D29)	2021-08-30	2021-09-20	Dose 2	10016256	Fatigue	Fatigue	Asthenic conditions	General system disorders NEC	General disorders and administration site conditions		1960-01-01 14:00:00	186	end	2021-09-21	Correct	No	None	Mild	Probable	Yes	Resolved	No		1	0	1
A161	2021-09-20	Injection site pain		RA-085	2021-09-27 11:33:10	Adverse event - 660	Visit 9 (D29)	2021-08-30	2021-09-20	Dose 2	10022086	Injection site pain	Injection site pain	Injection site reactions	Administration site reactions	General disorders and administration site conditions		1960-01-01 14:00:00	186	end	2021-09-22	Correct	No	None	Mild	Definite	Yes	Resolved	No		1	0	1
A161	2021-09-27	Other	Neutrophil count decreased	RA-085	2021-10-01 09:51:23	Adverse event - 878	Visit 9 (D29)	2021-08-30	2021-09-20	Dose 2	10029366	Neutrophil count decreased	Neutrophil count decreased	White blood cell analyses	Haematology investigations (incl blood groups)	Investigations		.		end	2021-10-18	Correct	No	None	Mild	Possible	Yes	Resolved	No		1	7	1
A161	2021-09-27	Other	White blood cell decreased	RA-085	2021-10-01 10:17:15	Adverse event - 881	Visit 9 (D29)	2021-08-30	2021-09-20	Dose 2	10049182	White blood cell decreased	White blood cell count decreased	White blood cell analyses	Haematology investigations (incl blood groups)	Investigations		.		end	2021-10-18	Correct	No	None	Mild	Possible	Yes	Resolved	No		1	7	1
A162	2021-09-20	Fatigue		RA-072	2021-09-27 08:39:20	Adverse event - 584	Visit 9 (D29)	2021-08-30	2021-09-20	Dose 2	10016256	Fatigue	Fatigue	Asthenic conditions	General system disorders NEC	General disorders and administration site conditions		1960-01-01 15:00:00	304	end	2021-09-22	Correct	No	None	Mild	Definite	Yes	Resolved	No		1	0	1
A162	2021-09-21	Fever		RA-072	2021-09-27 08:40:55	Adverse event - 587	Visit 9 (D29)	2021-08-30	2021-09-20	Dose 2	10016558	Fever	Pyrexia	Febrile disorders	Body temperature conditions	General disorders and administration site conditions		.		end	2021-09-22	Correct	Yes	None	Mild	Definite	Yes	Resolved	No		1	1	1
A162	2021-09-27	Other	GGT Increased	RA-072	2021-10-01 11:06:16	Adverse event - 887	Visit 9 (D29)	2021-08-30	2021-09-20	Dose 2	10056910	GGT increased	Gamma-glutamyltransferase increased	Liver function analyses	Hepatobiliary investigations	Investigations		.		end	2021-10-18	Correct	No	None	Mild	Possible	Yes	Resolved	No		1	7	1
A162	2021-09-21	Headache		RA-072	2021-09-27 08:36:49	Adverse event - 582	Visit 9 (D29)	2021-08-30	2021-09-20	Dose 2	10019211	Headache	Headache	Headaches NEC	Headaches	Nervous system disorders		.		end	2021-09-24	Correct	Yes	None	Moderate	Definite	Yes	Resolved	No		1	1	1
A162	2021-09-27	Other	Hyperuricemia	RA-072	2021-10-01 11:13:21	Adverse event - 889	Visit 9 (D29)	2021-08-30	2021-09-20	Dose 2	10020907	Hyperuricemia	Hyperuricaemia	Disorders of purine metabolism	Purine and pyrimidine metabolism disorders	Metabolism and nutrition disorders		.		end	2021-10-18	Correct	No	None	Mild	Possible	Yes	Resolved	No		1	7	1
A162	2021-09-20	Injection site pain		RA-072	2021-09-27 08:33:58	Adverse event - 580	Visit 9 (D29)	2021-08-30	2021-09-20	Dose 2	10022086	Injection site pain	Injection site pain	Injection site reactions	Administration site reactions	General disorders and administration site conditions		1960-01-01 14:00:00	244	end	2021-09-26	Correct	No	None	Moderate	Definite	Yes	Resolved	No		1	0	1
A162	2021-09-20	Myalgia (muscle pain)		RA-072	2021-09-27 08:45:26	Adverse event - 588	Visit 9 (D29)	2021-08-30	2021-09-20	Dose 2	10028411	Myalgia	Myalgia	Muscle pains	Muscle disorders	Musculoskeletal and connective tissue disorders		1960-01-01 22:00:00	724	end	2021-09-25	Correct	No	None	Mild	Definite	Yes	Resolved	No		1	0	1
A162	2021-09-23	Redness		RA-072	2021-09-27 08:34:51	Adverse event - 581	Visit 9 (D29)	2021-08-30	2021-09-20	Dose 2	10038198	Redness	Erythema	Erythemas	Epidermal and dermal conditions	Skin and subcutaneous tissue disorders		.		end	2021-10-05	Correct	No	None	Moderate	Possible	Yes	Resolved	No		1	3	1
A163	2021-09-20	Injection site pain		RA-067	2021-09-27 08:56:46	Adverse event - 592	Visit 9 (D29)	2021-08-30	2021-09-20	Dose 2	10022086	Injection site pain	Injection site pain	Injection site reactions	Administration site reactions	General disorders and administration site conditions		1960-01-01 14:00:00	293	end	2021-09-23	Correct	No	None	Mild	Definite	Yes	Resolved	No		1	0	1
A164	2021-09-20	Fatigue		RA-073	2021-09-27 11:37:51	Adverse event - 665	Visit 9 (D29)	2021-08-30	2021-09-20	Dose 2	10016256	Fatigue	Fatigue	Asthenic conditions	General system disorders NEC	General disorders and administration site conditions		1960-01-01 16:00:00	387	end	2021-09-23	Correct	No	None	Moderate	Probable	Yes	Resolved	No		1	0	1
A164	2021-09-21	Headache		RA-073	2021-09-27 11:34:39	Adverse event - 663	Visit 9 (D29)	2021-08-30	2021-09-20	Dose 2	10019211	Headache	Headache	Headaches NEC	Headaches	Nervous system disorders		.		end	2021-09-22	Correct	No	None	Mild	Probable	Yes	Resolved	No		1	1	1
A164	2021-09-20	Injection site pain		RA-073	2021-09-20 09:06:37	Adverse event - 318	Visit 6 (D22)	2021-08-30	2021-09-20	Dose 2	10022086	Injection site pain	Injection site pain	Injection site reactions	Administration site reactions	General disorders and administration site conditions		1960-01-01 09:38:00	5	end	2021-09-21	Correct	No	None	Mild	Definite	Yes	Resolved	No		1	0	1
A164	2021-09-21	Myalgia (muscle pain)		RA-073	2021-09-27 11:40:41	Adverse event - 666	Visit 9 (D29)	2021-08-30	2021-09-20	Dose 2	10028411	Myalgia	Myalgia	Muscle pains	Muscle disorders	Musculoskeletal and connective tissue disorders		.		end	2021-09-23	Correct	No	None	Mild	Probable	Yes	Resolved	No		1	1	1
A165	2021-09-20	Fatigue		RA-079	2021-09-27 07:53:24	Adverse event - 567	Visit 9 (D29)	2021-08-30	2021-09-20	Dose 2	10016256	Fatigue	Fatigue	Asthenic conditions	General system disorders NEC	General disorders and administration site conditions		1960-01-01 14:00:00	210	end	2021-09-22	Correct	No	None	Mild	Definite	Yes	Resolved	No		1	0	1
A165	2021-09-20	Headache		RA-079	2021-09-27 07:51:41	Adverse event - 565	Visit 9 (D29)	2021-08-30	2021-09-20	Dose 2	10019211	Headache	Headache	Headaches NEC	Headaches	Nervous system disorders		1960-01-01 20:00:00	570	end	2021-09-22	Correct	No	None	Mild	Definite	Yes	Resolved	No		1	0	1
A165	2021-09-20	Injection site pain		RA-079	2021-09-27 07:49:09	Adverse event - 564	Visit 9 (D29)	2021-08-30	2021-09-20	Dose 2	10022086	Injection site pain	Injection site pain	Injection site reactions	Administration site reactions	General disorders and administration site conditions		1960-01-01 13:00:00	150	end	2021-09-23	Correct	Yes	None	Moderate	Definite	Yes	Resolved	No		1	0	1
A166	2021-09-20	Arthralgia (joint pain)		RA-077	2021-09-27 11:25:32	Adverse event - 659	Visit 9 (D29)	2021-08-30	2021-09-20	Dose 2	10003239	Arthralgia	Arthralgia	Joint related signs and symptoms	Joint disorders	Musculoskeletal and connective tissue disorders		1960-01-01 22:00:00	735	end	2021-09-22	Correct	No	None	Mild	Definite	Yes	Resolved	No		1	0	1
A166	2021-09-20	Chills/Rigors		RA-077	2021-09-27 11:19:16	Adverse event - 654	Visit 9 (D29)	2021-08-30	2021-09-20	Dose 2	10008531	Chills	Chills	Feelings and sensations NEC	General system disorders NEC	General disorders and administration site conditions		1960-01-01 22:00:00	735	end	2021-09-22	Correct	No	None	Mild	Definite	Yes	Resolved	No		1	0	1
A166	2021-09-20	Fatigue		RA-077	2021-09-27 11:12:30	Adverse event - 651	Visit 9 (D29)	2021-08-30	2021-09-20	Dose 2	10016256	Fatigue	Fatigue	Asthenic conditions	General system disorders NEC	General disorders and administration site conditions		1960-01-01 22:00:00	735	end	2021-09-22	Correct	No	None	Moderate	Definite	Yes	Resolved	No		1	0	1
A166	2021-09-20	Fever		RA-077	2021-09-27 11:16:54	Adverse event - 653	Visit 9 (D29)	2021-08-30	2021-09-20	Dose 2	10016558	Fever	Pyrexia	Febrile disorders	Body temperature conditions	General disorders and administration site conditions		1960-01-01 22:10:00	745	end	2021-09-22	Correct	Yes	None	Mild	Definite	Yes	Resolved	No		1	0	1
A166	2021-09-20	Headache		RA-077	2021-09-27 11:08:59	Adverse event - 650	Visit 9 (D29)	2021-08-30	2021-09-20	Dose 2	10019211	Headache	Headache	Headaches NEC	Headaches	Nervous system disorders		1960-01-01 22:00:00	735	end	2021-09-23	Correct	Yes	None	Moderate	Definite	Yes	Resolved	No		1	0	1
A166	2021-09-20	Injection site pain		RA-077	2021-09-27 11:04:20	Adverse event - 645	Visit 9 (D29)	2021-08-30	2021-09-20	Dose 2	10022086	Injection site pain	Injection site pain	Injection site reactions	Administration site reactions	General disorders and administration site conditions		1960-01-01 13:00:00	195	end	2021-09-24	Correct	No	None	Moderate	Definite	Yes	Resolved	No		1	0	1
A166	2021-09-20	Myalgia (muscle pain)		RA-077	2021-09-27 11:20:14	Adverse event - 655	Visit 9 (D29)	2021-08-30	2021-09-20	Dose 2	10028411	Myalgia	Myalgia	Muscle pains	Muscle disorders	Musculoskeletal and connective tissue disorders		1960-01-01 22:00:00	735	end	2021-09-22	Correct	Yes	None	Moderate	Definite	Yes	Resolved	No		1	0	1
A169	2021-09-21	Other	CPK increased	RA-098	2021-10-06 11:06:42	CPK increased	Visit 9 (D29)	2021-08-31	2021-09-21	Dose 1	10011268	CPK increased	Blood creatine phosphokinase increased	Skeletal and cardiac muscle analyses	Enzyme investigations NEC	Investigations		1960-01-01 09:10:00	-5	end	2021-09-28	Correct	No	None	Mild	Possible	Yes	Resolved	No		2	0	1
A170	2021-09-20	Other	Anemia	RA-076	2021-09-30 12:17:26	Adverse event - 874	Visit 9 (D29)	2021-08-30	2021-09-20	Dose 1	10002272	Anemia	Anaemia	Anaemias NEC	Anaemias nonhaemolytic and marrow depression	Blood and lymphatic system disorders		1960-01-01 09:45:00	-3	ongoing	.		No	None	Mild	Possible	Yes	Ongoing	No		1	0	1
A170	2021-09-21	Chills/Rigors		RA-076	2021-09-27 10:55:12	Adverse event - 635	Visit 9 (D29)	2021-08-30	2021-09-20	Dose 2	10008531	Chills	Chills	Feelings and sensations NEC	General system disorders NEC	General disorders and administration site conditions		.		end	2021-09-22	Correct	No	None	Mild	Definite	Yes	Resolved	No		1	1	1
A170	2021-09-21	Headache		RA-076	2021-09-27 10:54:26	Adverse event - 634	Visit 9 (D29)	2021-08-30	2021-09-20	Dose 2	10019211	Headache	Headache	Headaches NEC	Headaches	Nervous system disorders		.		end	2021-09-24	Correct	No	None	Mild	Definite	Yes	Resolved	No		1	1	1
A170	2021-09-20	Injection site pain		RA-076	2021-09-27 10:52:32	Adverse event - 632	Visit 9 (D29)	2021-08-30	2021-09-20	Dose 2	10022086	Injection site pain	Injection site pain	Injection site reactions	Administration site reactions	General disorders and administration site conditions		1960-01-01 13:30:00	222	end	2021-09-25	Correct	No	None	Moderate	Definite	Yes	Resolved	No		1	0	1
A171	2021-09-21	Fatigue		RA-075	2021-09-27 07:55:46	Adverse event - 569	Visit 9 (D29)	2021-08-30	2021-09-20	Dose 2	10016256	Fatigue	Fatigue	Asthenic conditions	General system disorders NEC	General disorders and administration site conditions		.		end	2021-09-23	Correct	No	None	Moderate	Probable	Yes	Resolved	No		1	1	1
A171	2021-09-20	Injection site pain		RA-075	2021-09-27 07:52:46	Adverse event - 566	Visit 9 (D29)	2021-08-30	2021-09-20	Dose 2	10022086	Injection site pain	Injection site pain	Injection site reactions	Administration site reactions	General disorders and administration site conditions		1960-01-01 16:00:00	342	end	2021-09-24	Correct	No	None	Mild	Definite	Yes	Resolved	No		1	0	1
A171	2021-09-21	Myalgia (muscle pain)		RA-075	2021-09-27 07:56:36	Adverse event - 570	Visit 9 (D29)	2021-08-30	2021-09-20	Dose 2	10028411	Myalgia	Myalgia	Muscle pains	Muscle disorders	Musculoskeletal and connective tissue disorders		.		end	2021-09-22	Correct	Yes	None	Severe	Probable	Yes	Resolved	No		1	1	1
A171	2021-09-20	Swelling		RA-075	2021-09-27 07:54:15	Adverse event - 568	Visit 9 (D29)	2021-08-30	2021-09-20	Dose 2	10042674	Swelling	Swelling	General signs and symptoms NEC	General system disorders NEC	General disorders and administration site conditions		1960-01-01 21:30:00	672	end	2021-09-22	Correct	No	None	Mild	Definite	Yes	Resolved	No		1	0	1
A172	2021-09-21	Fatigue		RA-074	2021-09-27 11:44:25	Adverse event - 669	Visit 9 (D29)	2021-08-30	2021-09-20	Dose 2	10016256	Fatigue	Fatigue	Asthenic conditions	General system disorders NEC	General disorders and administration site conditions		.		end	2021-09-23	Correct	No	None	Mild	Definite	Yes	Resolved	No		1	1	1
A172	2021-09-21	Fever		RA-074	2021-09-27 11:44:58	Adverse event - 670	Visit 9 (D29)	2021-08-30	2021-09-20	Dose 2	10016558	Fever	Pyrexia	Febrile disorders	Body temperature conditions	General disorders and administration site conditions		.		end	2021-09-22	Correct	Yes	None	Mild	Definite	Yes	Resolved	No		1	1	1
A172	2021-09-20	Other	GGT increased	RA-074	2021-10-01 11:03:58	Adverse event - 886	Visit 9 (D29)	2021-08-30	2021-09-20	Dose 1	10056910	GGT increased	Gamma-glutamyltransferase increased	Liver function analyses	Hepatobiliary investigations	Investigations		1960-01-01 10:06:00	-3	end	2021-10-18	Correct	No	None	Mild	Possible	Yes	Resolved	No		1	0	1
A172	2021-09-21	Headache		RA-074	2021-09-27 11:43:44	Adverse event - 668	Visit 9 (D29)	2021-08-30	2021-09-20	Dose 2	10019211	Headache	Headache	Headaches NEC	Headaches	Nervous system disorders		.		end	2021-09-23	Correct	Yes	None	Mild	Definite	Yes	Resolved	No		1	1	1
A172	2021-09-20	Injection site pain		RA-074	2021-09-27 11:42:46	Adverse event - 667	Visit 9 (D29)	2021-08-30	2021-09-20	Dose 2	10022086	Injection site pain	Injection site pain	Injection site reactions	Administration site reactions	General disorders and administration site conditions		1960-01-01 13:30:00	201	end	2021-09-23	Correct	No	None	Mild	Definite	Yes	Resolved	No		1	0	1
A173	2021-09-20	Injection site pain		RA-062	2021-09-27 12:04:38	Adverse event - 679	Visit 9 (D29)	2021-08-30	2021-09-20	Dose 2	10022086	Injection site pain	Injection site pain	Injection site reactions	Administration site reactions	General disorders and administration site conditions		1960-01-01 14:00:00	325	end	2021-09-22	Correct	No	None	Mild	Definite	Yes	Resolved	No		1	0	1
A173	2021-09-20	Myalgia (muscle pain)		RA-062	2021-09-27 12:05:58	Adverse event - 680	Visit 9 (D29)	2021-08-30	2021-09-20	Dose 2	10028411	Myalgia	Myalgia	Muscle pains	Muscle disorders	Musculoskeletal and connective tissue disorders		1960-01-01 14:00:00	325	end	2021-09-21	Correct	No	None	Mild	Definite	Yes	Resolved	No		1	0	1
A174	2021-09-21	Arthralgia (joint pain)		RA-086	2021-09-27 10:35:29	Adverse event - 627	Visit 9 (D29)	2021-08-30	2021-09-20	Dose 2	10003239	Arthralgia	Arthralgia	Joint related signs and symptoms	Joint disorders	Musculoskeletal and connective tissue disorders		.		end	2021-09-22	Correct	No	None	Mild	Definite	Yes	Resolved	No		1	1	1
A174	2021-09-21	Chills/Rigors		RA-086	2021-09-27 10:00:51	Adverse event - 616	Visit 9 (D29)	2021-08-30	2021-09-20	Dose 2	10008531	Chills	Chills	Feelings and sensations NEC	General system disorders NEC	General disorders and administration site conditions		.		end	2021-09-22	Correct	No	None	Mild	Definite	Yes	Resolved	No		1	1	1
A174	2021-09-21	Fatigue		RA-086	2021-09-27 09:55:57	Adverse event - 614	Visit 9 (D29)	2021-08-30	2021-09-20	Dose 2	10016256	Fatigue	Fatigue	Asthenic conditions	General system disorders NEC	General disorders and administration site conditions		.		end	2021-09-22	Correct	No	None	Mild	Definite	Yes	Resolved	No		1	1	1
A174	2021-09-21	Fever		RA-086	2021-09-27 09:58:17	Adverse event - 615	Visit 9 (D29)	2021-08-30	2021-09-20	Dose 2	10016558	Fever	Pyrexia	Febrile disorders	Body temperature conditions	General disorders and administration site conditions		.		end	2021-09-22	Correct	Yes	None	Mild	Definite	Yes	Resolved	No		1	1	1
A174	2021-09-20	Headache		RA-086	2021-09-27 09:55:27	Adverse event - 613	Visit 9 (D29)	2021-08-30	2021-09-20	Dose 2	10019211	Headache	Headache	Headaches NEC	Headaches	Nervous system disorders		1960-01-01 19:00:00	427	end	2021-09-22	Correct	No	None	Mild	Definite	Yes	Resolved	No		1	0	1
A174	2021-09-20	Injection site pain		RA-086	2021-09-27 09:53:51	Adverse event - 612	Visit 9 (D29)	2021-08-30	2021-09-20	Dose 2	10022086	Injection site pain	Injection site pain	Injection site reactions	Administration site reactions	General disorders and administration site conditions		1960-01-01 15:00:00	187	end	2021-09-23	Correct	No	None	Mild	Definite	Yes	Resolved	No		1	0	1
A174	2021-09-21	Myalgia (muscle pain)		RA-086	2021-09-27 10:35:02	Adverse event - 626	Visit 9 (D29)	2021-08-30	2021-09-20	Dose 2	10028411	Myalgia	Myalgia	Muscle pains	Muscle disorders	Musculoskeletal and connective tissue disorders		.		end	2021-09-22	Correct	No	None	Mild	Definite	Yes	Resolved	No		1	1	1
A175	2021-09-21	Fever		RA-094	2021-09-28 08:54:58	Adverse event - 714	Visit 9 (D29)	2021-08-31	2021-09-21	Dose 2	10016558	Fever	Pyrexia	Febrile disorders	Body temperature conditions	General disorders and administration site conditions		1960-01-01 23:15:00	870	end	2021-09-23	Correct	No	None	Mild	Definite	Yes	Resolved	No		1	0	1
A175	2021-09-21	Injection site pain		RA-094	2021-09-28 08:52:23	Adverse event - 712	Visit 9 (D29)	2021-08-31	2021-09-21	Dose 2	10022086	Injection site pain	Injection site pain	Injection site reactions	Administration site reactions	General disorders and administration site conditions		1960-01-01 13:00:00	255	end	2021-09-24	Correct	No	None	Mild	Definite	Yes	Resolved	No		1	0	1
A175	2021-09-21	Myalgia (muscle pain)		RA-094	2021-09-28 08:55:48	Adverse event - 715	Visit 9 (D29)	2021-08-31	2021-09-21	Dose 2	10028411	Myalgia	Myalgia	Muscle pains	Muscle disorders	Musculoskeletal and connective tissue disorders		1960-01-01 17:00:00	495	end	2021-09-23	Correct	No	None	Mild	Definite	Yes	Resolved	No		1	0	1
A175	2021-09-26	Redness		RA-094	2021-09-28 08:53:02	Adverse event - 713	Visit 9 (D29)	2021-08-31	2021-09-21	Dose 2	10038198	Redness	Erythema	Erythemas	Epidermal and dermal conditions	Skin and subcutaneous tissue disorders		.		end	2021-09-29	Correct	No	None	Moderate	Definite	Yes	Resolved	No		1	5	1
A178	2021-09-21	Fatigue		RA-096	2021-09-28 09:22:45	Adverse event - 729	Visit 9 (D29)	2021-08-31	2021-09-21	Dose 2	10016256	Fatigue	Fatigue	Asthenic conditions	General system disorders NEC	General disorders and administration site conditions		1960-01-01 10:00:00	78	end	2021-09-23	Correct	No	None	Mild	Definite	Yes	Resolved	No		1	0	1
A178	2021-09-21	Headache		RA-096	2021-09-28 09:22:14	Adverse event - 728	Visit 9 (D29)	2021-08-31	2021-09-21	Dose 2	10019211	Headache	Headache	Headaches NEC	Headaches	Nervous system disorders		1960-01-01 18:00:00	558	end	2021-09-23	Correct	Yes	None	Moderate	Definite	Yes	Resolved	No		1	0	1
A178	2021-09-21	Injection site pain		RA-096	2021-09-28 09:20:29	Adverse event - 727	Visit 9 (D29)	2021-08-31	2021-09-21	Dose 2	10022086	Injection site pain	Injection site pain	Injection site reactions	Administration site reactions	General disorders and administration site conditions		1960-01-01 18:00:00	558	end	2021-09-23	Correct	Yes	None	Moderate	Definite	Yes	Resolved	No		1	0	1
A178	2021-09-21	Myalgia (muscle pain)		RA-096	2021-09-28 09:23:14	Adverse event - 730	Visit 9 (D29)	2021-08-31	2021-09-21	Dose 2	10028411	Myalgia	Myalgia	Muscle pains	Muscle disorders	Musculoskeletal and connective tissue disorders		1960-01-01 23:45:00	903	end	2021-09-24	Correct	No	None	Moderate	Definite	Yes	Resolved	No		1	0	1
A179	2021-09-21	Injection site pain		RA-097	2021-09-28 09:26:39	Adverse event - 733	Visit 9 (D29)	2021-08-31	2021-09-21	Dose 2	10022086	Injection site pain	Injection site pain	Injection site reactions	Administration site reactions	General disorders and administration site conditions		1960-01-01 16:00:00	418	end	2021-09-23	Correct	No	None	Mild	Definite	Yes	Resolved	No		1	0	1
A180	2021-09-22	Fatigue		RA-102	2021-09-28 09:44:34	Adverse event - 748	Visit 9 (D29)	2021-08-31	2021-09-21	Dose 2	10016256	Fatigue	Fatigue	Asthenic conditions	General system disorders NEC	General disorders and administration site conditions		.		end	2021-09-23	Correct	No	None	Mild	Probable	Yes	Resolved	No		1	1	1
A180	2021-09-22	Fever		RA-102	2021-09-28 09:44:04	Adverse event - 747	Visit 9 (D29)	2021-08-31	2021-09-21	Dose 2	10016558	Fever	Pyrexia	Febrile disorders	Body temperature conditions	General disorders and administration site conditions		.		end	2021-09-23	Correct	Yes	None	Mild	Probable	Yes	Resolved	No		1	1	1
A180	2021-09-28	Other	GGT increased	RA-102	2021-10-06 11:16:25	Adverse event - 904	Visit 9 (D29)	2021-08-31	2021-09-21	Dose 2	10056910	GGT increased	Gamma-glutamyltransferase increased	Liver function analyses	Hepatobiliary investigations	Investigations		.		ongoing	.		No	None	Moderate	Possible	Yes	Ongoing	No		1	7	1
A180	2021-09-21	Injection site pain		RA-102	2021-09-28 09:43:16	Adverse event - 744	Visit 9 (D29)	2021-08-31	2021-09-21	Dose 2	10022086	Injection site pain	Injection site pain	Injection site reactions	Administration site reactions	General disorders and administration site conditions		1960-01-01 12:00:00	183	end	2021-09-24	Correct	Yes	None	Moderate	Definite	Yes	Resolved	No		1	0	1
A180	2021-09-28	Other	SGPT increased	RA-102	2021-10-06 11:17:18	Adverse event - 905	Visit 9 (D29)	2021-08-31	2021-09-21	Dose 2	10040526	SGPT increased	Alanine aminotransferase increased	Liver function analyses	Hepatobiliary investigations	Investigations		.		end	2021-10-19	Correct	No	None	Mild	Possible	Yes	Resolved	No		1	7	1
A182	2021-09-16	Injection site pain		RA-007	2021-09-23 06:23:57	Adverse event - 407	Visit 9 (D29)	2021-08-26	2021-09-16	Dose 2	10022086	Injection site pain	Injection site pain	Injection site reactions	Administration site reactions	General disorders and administration site conditions		1960-01-01 08:32:00	0	end	2021-09-17	Correct	No	None	Mild	Definite	Yes	Resolved	No		1	0	1
A190	2021-09-28	Other	CPK increased	RA-101	2021-10-07 09:38:54	Adverse event - 917	Visit 9 (D29)	2021-08-31	2021-09-21	Dose 2	10011268	CPK increased	Blood creatine phosphokinase increased	Skeletal and cardiac muscle analyses	Enzyme investigations NEC	Investigations		.		ongoing	.		No	None	Mild	Possible	Yes	Ongoing	No		2	7	1
A190	2021-09-21	Fatigue		RA-101	2021-09-28 09:40:22	Adverse event - 741	Visit 9 (D29)	2021-08-31	2021-09-21	Dose 2	10016256	Fatigue	Fatigue	Asthenic conditions	General system disorders NEC	General disorders and administration site conditions		1960-01-01 14:00:00	300	end	2021-09-22	Correct	No	None	Mild	Definite	Yes	Resolved	No		2	0	1
A191	2021-09-21	Injection site pain		RA-104	2021-09-28 09:52:39	Adverse event - 753	Visit 9 (D29)	2021-08-31	2021-09-21	Dose 2	10022086	Injection site pain	Injection site pain	Injection site reactions	Administration site reactions	General disorders and administration site conditions		1960-01-01 13:00:00	208	end	2021-09-24	Correct	No	None	Moderate	Definite	Yes	Resolved	No		1	0	1
A191	2021-09-21	Myalgia (muscle pain)		RA-104	2021-09-28 09:53:05	Adverse event - 755	Visit 9 (D29)	2021-08-31	2021-09-21	Dose 2	10028411	Myalgia	Myalgia	Muscle pains	Muscle disorders	Musculoskeletal and connective tissue disorders		1960-01-01 13:00:00	208	end	2021-09-23	Correct	No	None	Mild	Definite	Yes	Resolved	No		1	0	1
A192	2021-09-21	Headache		RA-103	2021-09-28 09:47:42	Adverse event - 750	Visit 9 (D29)	2021-08-31	2021-09-21	Dose 2	10019211	Headache	Headache	Headaches NEC	Headaches	Nervous system disorders		1960-01-01 12:30:00	185	end	2021-09-24	Correct	No	None	Mild	Definite	Yes	Resolved	No		1	0	1
A192	2021-09-21	Injection site pain		RA-103	2021-09-28 09:47:12	Adverse event - 749	Visit 9 (D29)	2021-08-31	2021-09-21	Dose 2	10022086	Injection site pain	Injection site pain	Injection site reactions	Administration site reactions	General disorders and administration site conditions		1960-01-01 12:30:00	185	end	2021-09-24	Correct	No	None	Mild	Definite	Yes	Resolved	No		1	0	1
A196	2021-09-21	Injection site pain		RA-111	2021-09-28 05:28:20	Adverse event - 681	Visit 9 (D29)	2021-08-31	2021-09-21	Dose 2	10022086	Injection site pain	Injection site pain	Injection site reactions	Administration site reactions	General disorders and administration site conditions		1960-01-01 12:50:00	174	end	2021-09-25	Correct	No	None	Mild	Definite	Yes	Resolved	No		1	0	1
A208	2021-09-28	Other	Anemia	RA-117	2021-09-30 12:24:01	Adverse event - 875	Visit 9 (D29)	2021-08-31	2021-09-21	Dose 2	10002272	Anemia	Anaemia	Anaemias NEC	Anaemias nonhaemolytic and marrow depression	Blood and lymphatic system disorders		.		ongoing	.		No	None	Mild	Possible	Yes	Ongoing	No		1	7	1
A208	2021-09-22	Headache		RA-117	2021-09-28 06:12:10	Adverse event - 702	Visit 9 (D29)	2021-08-31	2021-09-21	Dose 2	10019211	Headache	Headache	Headaches NEC	Headaches	Nervous system disorders		.		end	2021-09-23	Correct	Yes	None	Mild	Probable	Yes	Resolved	No		1	1	1
A208	2021-09-21	Injection site pain		RA-117	2021-09-28 06:11:35	Adverse event - 701	Visit 9 (D29)	2021-08-31	2021-09-21	Dose 2	10022086	Injection site pain	Injection site pain	Injection site reactions	Administration site reactions	General disorders and administration site conditions		1960-01-01 17:00:00	386	end	2021-09-22	Correct	No	None	Mild	Definite	Yes	Resolved	No		1	0	1
A208	2021-09-22	Myalgia (muscle pain)		RA-117	2021-09-28 06:13:33	Adverse event - 703	Visit 9 (D29)	2021-08-31	2021-09-21	Dose 2	10028411	Myalgia	Myalgia	Muscle pains	Muscle disorders	Musculoskeletal and connective tissue disorders		.		end	2021-09-23	Correct	Yes	None	Mild	Probable	Yes	Resolved	No		1	1	1
A210	2021-09-21	Fatigue		RA-116	2021-09-28 05:56:27	Adverse event - 692	Visit 9 (D29)	2021-08-31	2021-09-21	Dose 2	10016256	Fatigue	Fatigue	Asthenic conditions	General system disorders NEC	General disorders and administration site conditions		1960-01-01 13:00:00	149	end	2021-09-23	Correct	No	None	Mild	Definite	Yes	Resolved	No		1	0	1
A210	2021-09-21	Headache		RA-116	2021-09-28 05:56:07	Adverse event - 691	Visit 9 (D29)	2021-08-31	2021-09-21	Dose 2	10019211	Headache	Headache	Headaches NEC	Headaches	Nervous system disorders		1960-01-01 13:00:00	149	end	2021-09-23	Correct	No	None	Mild	Definite	Yes	Resolved	No		1	0	1
A210	2021-09-21	Injection site pain		RA-116	2021-09-28 05:55:15	Adverse event - 690	Visit 9 (D29)	2021-08-31	2021-09-21	Dose 2	10022086	Injection site pain	Injection site pain	Injection site reactions	Administration site reactions	General disorders and administration site conditions		1960-01-01 13:00:00	149	end	2021-09-23	Correct	No	None	Mild	Definite	Yes	Resolved	No		1	0	1
A210	2021-09-21	Myalgia (muscle pain)		RA-116	2021-09-28 05:56:53	Adverse event - 693	Visit 9 (D29)	2021-08-31	2021-09-21	Dose 2	10028411	Myalgia	Myalgia	Muscle pains	Muscle disorders	Musculoskeletal and connective tissue disorders		1960-01-01 13:00:00	149	end	2021-09-23	Correct	No	None	Mild	Definite	Yes	Resolved	No		1	0	1
A210	2021-09-28	Other	white blood cell count decreased	RA-116	2021-10-06 11:28:02	Adverse event - 914	Visit 9 (D29)	2021-08-31	2021-09-21	Dose 2	10049182	White blood cell decreased	White blood cell count decreased	White blood cell analyses	Haematology investigations (incl blood groups)	Investigations		.		ongoing	.		No	None	Mild	Possible	Yes	Ongoing	No		1	7	1
A215	2021-09-22	Fatigue		RA-115	2021-09-28 09:43:28	Adverse event - 745	Visit 9 (D29)	2021-08-31	2021-09-21	Dose 2	10016256	Fatigue	Fatigue	Asthenic conditions	General system disorders NEC	General disorders and administration site conditions		.		end	2021-09-23	Correct	No	None	Mild	Probable	Yes	Resolved	No		1	1	1
A215	2021-09-22	Headache		RA-115	2021-09-28 09:43:00	Adverse event - 743	Visit 9 (D29)	2021-08-31	2021-09-21	Dose 2	10019211	Headache	Headache	Headaches NEC	Headaches	Nervous system disorders		.		end	2021-09-23	Correct	No	None	Mild	Probable	Yes	Resolved	No		1	1	1
A215	2021-09-21	Injection site pain		RA-115	2021-09-28 09:42:24	Adverse event - 742	Visit 9 (D29)	2021-08-31	2021-09-21	Dose 2	10022086	Injection site pain	Injection site pain	Injection site reactions	Administration site reactions	General disorders and administration site conditions		1960-01-01 17:00:00	424	end	2021-09-22	Correct	No	None	Mild	Definite	Yes	Resolved	No		1	0	1
A217	2021-09-20	Other	Anemia	RA-078	2021-10-07 11:16:56	Adverse event - 932	No parent	2021-08-30	2021-09-20	Dose 1	10002272	Anemia	Anaemia	Anaemias NEC	Anaemias nonhaemolytic and marrow depression	Blood and lymphatic system disorders		.		end	2021-09-27	Correct	No	None	Mild	Possible	Yes	Resolved	No		2	0	1
A218	2021-09-20	Fatigue		RA-084	2021-09-20 08:54:53	Adverse event - 316	Visit 6 (D22)	2021-08-30	2021-09-20	Dose 2	10016256	Fatigue	Fatigue	Asthenic conditions	General system disorders NEC	General disorders and administration site conditions		1960-01-01 10:45:00	31	end	2021-09-22	Correct	No	None	Moderate	Possible	Yes	Resolved	No		1	0	1
A218	2021-09-21	Fever		RA-084	2021-09-27 08:45:29	Adverse event - 589	Visit 9 (D29)	2021-08-30	2021-09-20	Dose 2	10016558	Fever	Pyrexia	Febrile disorders	Body temperature conditions	General disorders and administration site conditions		.		end	2021-09-22	Correct	No	None	Mild	Definite	Yes	Resolved	No		1	1	1
A218	2021-09-20	Headache		RA-084	2021-09-27 08:40:52	Adverse event - 586	Visit 9 (D29)	2021-08-30	2021-09-20	Dose 2	10019211	Headache	Headache	Headaches NEC	Headaches	Nervous system disorders		1960-01-01 14:14:00	240	end	2021-09-22	Correct	No	None	Mild	Definite	Yes	Resolved	No		1	0	1
A218	2021-09-20	Injection site pain		RA-084	2021-09-27 08:38:56	Adverse event - 583	Visit 9 (D29)	2021-08-30	2021-09-20	Dose 2	10022086	Injection site pain	Injection site pain	Injection site reactions	Administration site reactions	General disorders and administration site conditions		1960-01-01 14:40:00	266	end	2021-09-23	Correct	No	None	Moderate	Definite	Yes	Resolved	No		1	0	1
A218	2021-09-21	Myalgia (muscle pain)		RA-084	2021-09-27 08:46:32	Adverse event - 590	Visit 9 (D29)	2021-08-30	2021-09-20	Dose 2	10028411	Myalgia	Myalgia	Muscle pains	Muscle disorders	Musculoskeletal and connective tissue disorders		.		end	2021-09-23	Correct	No	None	Moderate	Definite	Yes	Resolved	No		1	1	1
A218	2021-09-20	Swelling		RA-084	2021-09-27 08:39:27	Adverse event - 585	Visit 9 (D29)	2021-08-30	2021-09-20	Dose 2	10042674	Swelling	Swelling	General signs and symptoms NEC	General system disorders NEC	General disorders and administration site conditions		1960-01-01 17:00:00	406	end	2021-09-22	Correct	No	None	Mild	Definite	Yes	Resolved	No		1	0	1
A219	2021-09-18	Arthralgia (joint pain)		RA-049	2021-10-05 12:05:54	Adverse event - 891	Visit 9 (D29)	2021-08-27	2021-09-17	Dose 2	10003239	Arthralgia	Arthralgia	Joint related signs and symptoms	Joint disorders	Musculoskeletal and connective tissue disorders		.		end	2021-09-19	Correct	No	None	Mild	Definite	Yes	Resolved	No		1	1	1
A219	2021-09-18	Chills/Rigors		RA-049	2021-09-24 08:17:13	Adverse event - 506	Visit 9 (D29)	2021-08-27	2021-09-17	Dose 2	10008531	Chills	Chills	Feelings and sensations NEC	General system disorders NEC	General disorders and administration site conditions		.		end	2021-09-19	Correct	No	None	Mild	Definite	Yes	Resolved	No		1	1	1
A219	2021-09-17	Fatigue		RA-049	2021-09-24 08:16:38	Adverse event - 505	Visit 9 (D29)	2021-08-27	2021-09-17	Dose 2	10016256	Fatigue	Fatigue	Asthenic conditions	General system disorders NEC	General disorders and administration site conditions		1960-01-01 13:00:00	185	end	2021-09-19	Correct	No	None	Mild	Definite	Yes	Resolved	No		1	0	1
A219	2021-09-18	Fever		RA-049	2021-09-24 08:14:30	Adverse event - 503	Visit 9 (D29)	2021-08-27	2021-09-17	Dose 2	10016558	Fever	Pyrexia	Febrile disorders	Body temperature conditions	General disorders and administration site conditions		.		end	2021-09-19	Correct	Yes	None	Mild	Definite	Yes	Resolved	No		1	1	1
A219	2021-09-18	Headache		RA-049	2021-09-24 08:16:09	Adverse event - 504	Visit 9 (D29)	2021-08-27	2021-09-17	Dose 2	10019211	Headache	Headache	Headaches NEC	Headaches	Nervous system disorders		.		end	2021-09-19	Correct	No	None	Mild	Definite	Yes	Resolved	No		1	1	1
A219	2021-09-17	Injection site pain		RA-049	2021-09-17 09:35:20	Adverse event - 289	Visit 6 (D22)	2021-08-27	2021-09-17	Dose 2	10022086	Injection site pain	Injection site pain	Injection site reactions	Administration site reactions	General disorders and administration site conditions		1960-01-01 09:58:00	3	end	2021-09-20	Correct	Yes	None	Moderate	Definite	Yes	Resolved	No		1	0	1
A219	2021-09-18	Myalgia (muscle pain)		RA-049	2021-09-24 08:17:44	Adverse event - 507	Visit 9 (D29)	2021-08-27	2021-09-17	Dose 2	10028411	Myalgia	Myalgia	Muscle pains	Muscle disorders	Musculoskeletal and connective tissue disorders		.		end	2021-09-19	Correct	No	None	Mild	Definite	Yes	Resolved	No		1	1	1
A220	2021-09-17	Fatigue		RA-050	2021-09-24 08:02:44	Adverse event - 499	Visit 9 (D29)	2021-08-27	2021-09-17	Dose 2	10016256	Fatigue	Fatigue	Asthenic conditions	General system disorders NEC	General disorders and administration site conditions		1960-01-01 14:00:00	248	end	2021-09-21	Correct	No	None	Mild	Probable	Yes	Resolved	No		1	0	1
A220	2021-09-18	Fever		RA-050	2021-09-24 08:03:29	Adverse event - 500	Visit 9 (D29)	2021-08-27	2021-09-17	Dose 2	10016558	Fever	Pyrexia	Febrile disorders	Body temperature conditions	General disorders and administration site conditions		.		end	2021-09-18	Correct	Yes	None	Mild	Probable	Yes	Resolved	No		1	1	1
A220	2021-09-17	Injection site pain		RA-050	2021-09-24 08:01:32	Adverse event - 498	Visit 9 (D29)	2021-08-27	2021-09-17	Dose 2	10022086	Injection site pain	Injection site pain	Injection site reactions	Administration site reactions	General disorders and administration site conditions		1960-01-01 12:30:00	158	end	2021-09-19	Correct	No	None	Mild	Definite	Yes	Resolved	No		1	0	1
A222	2021-09-17	Fatigue		RA-057	2021-09-24 08:41:00	Adverse event - 526	Visit 9 (D29)	2021-08-27	2021-09-17	Dose 2	10016256	Fatigue	Fatigue	Asthenic conditions	General system disorders NEC	General disorders and administration site conditions		1960-01-01 16:30:00	350	end	2021-09-19	Correct	No	None	Severe	Probable	Yes	Resolved	No		1	0	1
A222	2021-09-17	Headache		RA-057	2021-09-24 08:40:31	Adverse event - 525	Visit 9 (D29)	2021-08-27	2021-09-17	Dose 2	10019211	Headache	Headache	Headaches NEC	Headaches	Nervous system disorders		1960-01-01 19:00:00	500	end	2021-09-19	Correct	No	None	Moderate	Probable	Yes	Resolved	No		1	0	1
A222	2021-09-17	Injection site pain		RA-057	2021-09-04 09:23:06	Adverse event - 112	Visit 5 (D8)	2021-08-27	2021-09-17	Dose 2	10022086	Injection site pain	Injection site pain	Injection site reactions	Administration site reactions	General disorders and administration site conditions		1960-01-01 14:00:00	200	end	2021-09-19	Correct	No	None	Severe	Definite	Yes	Resolved	No		1	0	1
A228	2021-09-20	Chills/Rigors		RA-063	2021-09-27 11:23:47	Adverse event - 657	Visit 9 (D29)	2021-08-30	2021-09-20	Dose 2	10008531	Chills	Chills	Feelings and sensations NEC	General system disorders NEC	General disorders and administration site conditions		1960-01-01 23:00:00	864	end	2021-09-21	Correct	Yes	None	Mild	Probable	Yes	Resolved	No		1	0	1
A228	2021-09-20	Fatigue		RA-063	2021-09-27 10:31:46	Adverse event - 622	Visit 9 (D29)	2021-08-30	2021-09-20	Dose 2	10016256	Fatigue	Fatigue	Asthenic conditions	General system disorders NEC	General disorders and administration site conditions		1960-01-01 19:22:00	646	end	2021-09-23	Correct	No	None	Moderate	Probable	Yes	Resolved	No		1	0	1
A228	2021-09-20	Fever		RA-063	2021-09-27 11:24:35	Adverse event - 658	Visit 9 (D29)	2021-08-30	2021-09-20	Dose 2	10016558	Fever	Pyrexia	Febrile disorders	Body temperature conditions	General disorders and administration site conditions		1960-01-01 23:05:00	869	end	2021-09-21	Correct	Yes	None	Mild	Probable	Yes	Resolved	No		1	0	1
A228	2021-09-20	Headache		RA-063	2021-09-27 10:22:57	Adverse event - 618	Visit 9 (D29)	2021-08-30	2021-09-20	Dose 2	10019211	Headache	Headache	Headaches NEC	Headaches	Nervous system disorders		1960-01-01 19:22:00	646	end	2021-09-23	Correct	Yes	None	Moderate	Probable	Yes	Resolved	No		1	0	1
A228	2021-09-20	Injection site pain		RA-063	2021-09-20 09:59:24	Adverse event - 324	Visit 6 (D22)	2021-08-30	2021-09-20	Dose 2	10022086	Injection site pain	Injection site pain	Injection site reactions	Administration site reactions	General disorders and administration site conditions		1960-01-01 08:40:00	4	end	2021-09-23	Correct	No	None	Moderate	Definite	Yes	Resolved	No		1	0	1
A228	2021-09-20	Myalgia (muscle pain)		RA-063	2021-09-27 11:22:36	Adverse event - 656	Visit 9 (D29)	2021-08-30	2021-09-20	Dose 2	10028411	Myalgia	Myalgia	Muscle pains	Muscle disorders	Musculoskeletal and connective tissue disorders		1960-01-01 19:22:00	646	end	2021-09-23	Correct	No	None	Moderate	Probable	Yes	Resolved	No		1	0	1
A228	2021-09-20	Vomiting		RA-063	2021-09-27 11:33:27	Adverse event - 661	Visit 9 (D29)	2021-08-30	2021-09-20	Dose 2	10047700	Vomiting	Vomiting	Nausea and vomiting symptoms	Gastrointestinal signs and symptoms	Gastrointestinal disorders		1960-01-01 20:54:00	738	end	2021-09-21	Correct	No	None	Mild	Probable	Yes	Resolved	No		1	0	1
A229	2021-09-20	Injection site pain		RA-061	2021-09-27 12:04:30	Adverse event - 678	Visit 9 (D29)	2021-08-30	2021-09-20	Dose 2	10022086	Injection site pain	Injection site pain	Injection site reactions	Administration site reactions	General disorders and administration site conditions		1960-01-01 13:00:00	266	end	2021-09-23	Correct	No	None	Mild	Definite	Yes	Resolved	No		1	0	1
A236	2021-09-21	Chills/Rigors		RA-112	2021-09-28 09:53:42	Adverse event - 757	Visit 9 (D29)	2021-08-31	2021-09-21	Dose 2	10008531	Chills	Chills	Feelings and sensations NEC	General system disorders NEC	General disorders and administration site conditions		1960-01-01 19:00:00	541	end	2021-09-22	Correct	Yes	None	Mild	Definite	Yes	Resolved	No		1	0	1
A236	2021-09-21	Fatigue		RA-112	2021-09-28 09:52:46	Adverse event - 754	Visit 9 (D29)	2021-08-31	2021-09-21	Dose 2	10016256	Fatigue	Fatigue	Asthenic conditions	General system disorders NEC	General disorders and administration site conditions		1960-01-01 18:00:00	481	end	2021-09-23	Correct	No	None	Mild	Definite	Yes	Resolved	No		1	0	1
A236	2021-09-22	Fever		RA-112	2021-09-28 09:53:16	Adverse event - 756	Visit 9 (D29)	2021-08-31	2021-09-21	Dose 2	10016558	Fever	Pyrexia	Febrile disorders	Body temperature conditions	General disorders and administration site conditions		.		end	2021-09-23	Correct	Yes	None	Mild	Definite	Yes	Resolved	No		1	1	1
A236	2021-09-21	Injection site pain		RA-112	2021-09-28 09:50:50	Adverse event - 752	Visit 9 (D29)	2021-08-31	2021-09-21	Dose 2	10022086	Injection site pain	Injection site pain	Injection site reactions	Administration site reactions	General disorders and administration site conditions		1960-01-01 13:00:00	181	end	2021-09-25	Correct	Yes	None	Moderate	Definite	Yes	Resolved	No		1	0	1
A236	2021-09-21	Other	white blood cell count decreased	RA-112	2021-10-06 11:30:36	Adverse event - 915	Visit 9 (D29)	2021-08-31	2021-09-21	Dose 1	10049182	White blood cell decreased	White blood cell count decreased	White blood cell analyses	Haematology investigations (incl blood groups)	Investigations		1960-01-01 09:50:00	-9	end	2021-09-28	Correct	No	None	Mild	Possible	Yes	Resolved	No		1	0	1
A238	2021-09-20	Fatigue		RA-080	2021-09-27 09:39:01	Adverse event - 608	Visit 9 (D29)	2021-08-30	2021-09-20	Dose 2	10016256	Fatigue	Fatigue	Asthenic conditions	General system disorders NEC	General disorders and administration site conditions		1960-01-01 17:30:00	425	end	2021-09-23	Correct	No	None	Mild	Probable	Yes	Resolved	No		1	0	1
A238	2021-09-21	Fever		RA-080	2021-09-27 09:40:42	Adverse event - 610	Visit 9 (D29)	2021-08-30	2021-09-20	Dose 2	10016558	Fever	Pyrexia	Febrile disorders	Body temperature conditions	General disorders and administration site conditions		.		end	2021-09-22	Correct	Yes	None	Mild	Probable	Yes	Resolved	No		1	1	1
A238	2021-09-20	Headache		RA-080	2021-09-27 09:37:20	Adverse event - 607	Visit 9 (D29)	2021-08-30	2021-09-20	Dose 2	10019211	Headache	Headache	Headaches NEC	Headaches	Nervous system disorders		1960-01-01 17:30:00	425	end	2021-09-23	Correct	No	None	Mild	Probable	Yes	Resolved	No		1	0	1
A238	2021-09-20	Injection site pain		RA-080	2021-09-27 09:36:46	Adverse event - 606	Visit 9 (D29)	2021-08-30	2021-09-20	Dose 2	10022086	Injection site pain	Injection site pain	Injection site reactions	Administration site reactions	General disorders and administration site conditions		1960-01-01 15:00:00	275	end	2021-09-24	Correct	No	None	Mild	Definite	Yes	Resolved	No		1	0	1
A238	2021-09-21	Myalgia (muscle pain)		RA-080	2021-09-27 09:39:39	Adverse event - 609	Visit 9 (D29)	2021-08-30	2021-09-20	Dose 2	10028411	Myalgia	Myalgia	Muscle pains	Muscle disorders	Musculoskeletal and connective tissue disorders		.		end	2021-09-22	Correct	No	None	Mild	Probable	Yes	Resolved	No		1	1	1
A239	2021-09-20	Chills/Rigors		RA-068	2021-09-27 10:36:26	Adverse event - 628	Visit 9 (D29)	2021-08-30	2021-09-20	Dose 2	10008531	Chills	Chills	Feelings and sensations NEC	General system disorders NEC	General disorders and administration site conditions		1960-01-01 21:00:00	712	end	2021-09-22	Correct	No	None	Mild	Probable	Yes	Resolved	No		1	0	1
A239	2021-09-20	Fatigue		RA-068	2021-09-27 10:34:19	Adverse event - 624	Visit 9 (D29)	2021-08-30	2021-09-20	Dose 2	10016256	Fatigue	Fatigue	Asthenic conditions	General system disorders NEC	General disorders and administration site conditions		1960-01-01 14:00:00	292	end	2021-09-22	Correct	No	None	Moderate	Probable	Yes	Resolved	No		1	0	1
A239	2021-09-21	Fever		RA-068	2021-09-27 10:34:56	Adverse event - 625	Visit 9 (D29)	2021-08-30	2021-09-20	Dose 2	10016558	Fever	Pyrexia	Febrile disorders	Body temperature conditions	General disorders and administration site conditions		.		end	2021-09-22	Correct	Yes	None	Moderate	Probable	Yes	Resolved	No		1	1	1
A239	2021-09-21	Headache		RA-068	2021-09-27 10:32:11	Adverse event - 623	Visit 9 (D29)	2021-08-30	2021-09-20	Dose 2	10019211	Headache	Headache	Headaches NEC	Headaches	Nervous system disorders		.		end	2021-09-25	Correct	Yes	None	Moderate	Probable	Yes	Resolved	No		1	1	1
A239	2021-09-20	Injection site pain		RA-068	2021-09-27 10:27:55	Adverse event - 621	Visit 9 (D29)	2021-08-30	2021-09-20	Dose 2	10022086	Injection site pain	Injection site pain	Injection site reactions	Administration site reactions	General disorders and administration site conditions		1960-01-01 13:00:00	232	end	2021-09-27	Correct	Yes	None	Severe	Definite	Yes	Resolved	No		1	0	1
A239	2021-09-21	Myalgia (muscle pain)		RA-068	2021-09-27 10:37:03	Adverse event - 629	Visit 9 (D29)	2021-08-30	2021-09-20	Dose 2	10028411	Myalgia	Myalgia	Muscle pains	Muscle disorders	Musculoskeletal and connective tissue disorders		.		end	2021-09-22	Correct	No	None	Mild	Probable	Yes	Resolved	No		1	1	1
A242	2021-09-17	Fatigue		RA-060	2021-09-24 07:22:06	Adverse event - 479	Visit 9 (D29)	2021-08-27	2021-09-17	Dose 2	10016256	Fatigue	Fatigue	Asthenic conditions	General system disorders NEC	General disorders and administration site conditions		1960-01-01 17:00:00	405	end	2021-09-20	Correct	No	None	Moderate	Probable	Yes	Resolved	No		1	0	1
A242	2021-09-17	Headache		RA-060	2021-09-24 07:21:24	Adverse event - 478	Visit 9 (D29)	2021-08-27	2021-09-17	Dose 2	10019211	Headache	Headache	Headaches NEC	Headaches	Nervous system disorders		1960-01-01 17:00:00	405	end	2021-09-19	Correct	Yes	None	Mild	Probable	Yes	Resolved	No		1	0	1
A242	2021-09-17	Injection site pain		RA-060	2021-09-24 07:18:41	Adverse event - 477	Visit 9 (D29)	2021-08-27	2021-09-17	Dose 2	10022086	Injection site pain	Injection site pain	Injection site reactions	Administration site reactions	General disorders and administration site conditions		1960-01-01 16:00:00	345	end	2021-09-20	Correct	Yes	None	Moderate	Definite	Yes	Resolved	No		1	0	1
A242	2021-09-17	Myalgia (muscle pain)		RA-060	2021-09-24 07:22:43	Adverse event - 480	Visit 9 (D29)	2021-08-27	2021-09-17	Dose 2	10028411	Myalgia	Myalgia	Muscle pains	Muscle disorders	Musculoskeletal and connective tissue disorders		1960-01-01 17:00:00	405	end	2021-09-19	Correct	Yes	None	Moderate	Probable	Yes	Resolved	No		1	0	1
A244	2021-09-21	Injection site pain		RA-093	2021-09-28 08:41:44	Adverse event - 710	Visit 9 (D29)	2021-08-31	2021-09-21	Dose 2	10022086	Injection site pain	Injection site pain	Injection site reactions	Administration site reactions	General disorders and administration site conditions		1960-01-01 12:00:00	188	end	2021-09-22	Correct	No	None	Mild	Definite	Yes	Resolved	No		1	0	1
A247	2021-09-17	Fatigue		RA-054	2021-09-24 08:25:55	Adverse event - 513	Visit 9 (D29)	2021-08-27	2021-09-17	Dose 2	10016256	Fatigue	Fatigue	Asthenic conditions	General system disorders NEC	General disorders and administration site conditions		1960-01-01 15:00:00	290	end	2021-09-19	Correct	No	None	Mild	Definite	Yes	Resolved	No		2	0	1
A247	2021-09-18	Headache		RA-054	2021-09-24 08:24:30	Adverse event - 511	Visit 9 (D29)	2021-08-27	2021-09-17	Dose 2	10019211	Headache	Headache	Headaches NEC	Headaches	Nervous system disorders		.		end	2021-09-21	Correct	No	None	Mild	Probable	Yes	Resolved	No		2	1	1
A247	2021-09-18	Injection site pain		RA-054	2021-09-24 08:24:06	Adverse event - 510	Visit 9 (D29)	2021-08-27	2021-09-17	Dose 2	10022086	Injection site pain	Injection site pain	Injection site reactions	Administration site reactions	General disorders and administration site conditions		.		end	2021-09-19	Correct	No	None	Mild	Definite	Yes	Resolved	No		2	1	1
A248	2021-09-22	Fatigue		RA-123	2021-09-29 08:23:32	Adverse event - 792	Visit 9 (D29)	2021-09-01	2021-09-22	Dose 2	10016256	Fatigue	Fatigue	Asthenic conditions	General system disorders NEC	General disorders and administration site conditions		1960-01-01 12:00:00	200	end	2021-09-23	Correct	No	None	Mild	Definite	Yes	Resolved	No		1	0	1
A248	2021-09-22	Injection site pain		RA-123	2021-09-29 08:22:34	Adverse event - 791	Visit 9 (D29)	2021-09-01	2021-09-22	Dose 2	10022086	Injection site pain	Injection site pain	Injection site reactions	Administration site reactions	General disorders and administration site conditions		1960-01-01 14:00:00	320	end	2021-09-26	Correct	No	None	Mild	Definite	Yes	Resolved	No		1	0	1
A249	2021-09-28	Other	Anemia	RA-099	2021-10-07 11:07:22	Adverse event - 930	Visit 9 (D29)	2021-08-31	2021-09-21	Dose 2	10002272	Anemia	Anaemia	Anaemias NEC	Anaemias nonhaemolytic and marrow depression	Blood and lymphatic system disorders		.		end	2021-10-19	Correct	No	None	Mild	Possible	Yes	Resolved	No		1	7	1
A249	2021-09-21	Headache		RA-099	2021-09-28 09:35:52	Adverse event - 738	Visit 9 (D29)	2021-08-31	2021-09-21	Dose 2	10019211	Headache	Headache	Headaches NEC	Headaches	Nervous system disorders		1960-01-01 15:00:00	361	end	2021-09-23	Correct	Yes	None	Mild	Probable	Yes	Resolved	No		1	0	1
A249	2021-09-21	Injection site pain		RA-099	2021-09-28 09:33:04	Adverse event - 735	Visit 9 (D29)	2021-08-31	2021-09-21	Dose 2	10022086	Injection site pain	Injection site pain	Injection site reactions	Administration site reactions	General disorders and administration site conditions		1960-01-01 15:00:00	361	end	2021-09-23	Correct	Yes	None	Mild	Definite	Yes	Resolved	No		1	0	1
A249	2021-09-21	Myalgia (muscle pain)		RA-099	2021-09-28 09:36:19	Adverse event - 739	Visit 9 (D29)	2021-08-31	2021-09-21	Dose 2	10028411	Myalgia	Myalgia	Muscle pains	Muscle disorders	Musculoskeletal and connective tissue disorders		1960-01-01 18:15:00	556	end	2021-09-22	Correct	Yes	None	Mild	Probable	Yes	Resolved	No		1	0	1
A249	2021-09-28	Other	Neutrophil count decreased	RA-099	2021-10-07 11:07:56	Adverse event - 931	Visit 9 (D29)	2021-08-31	2021-09-21	Dose 2	10029366	Neutrophil count decreased	Neutrophil count decreased	White blood cell analyses	Haematology investigations (incl blood groups)	Investigations		.		ongoing	.		No	None	Moderate	Possible	Yes	Ongoing	No		1	7	1
A249	2021-09-22	Redness		RA-099	2021-09-28 09:35:39	Adverse event - 737	Visit 9 (D29)	2021-08-31	2021-09-21	Dose 2	10038198	Redness	Erythema	Erythemas	Epidermal and dermal conditions	Skin and subcutaneous tissue disorders		.		end	2021-10-01	Correct	No	None	Moderate	Definite	Yes	Resolved	No		1	1	1
A250	2021-09-28	Other	Anemia	RA-108	2021-10-07 09:44:15	Adverse event - 919	Visit 9 (D29)	2021-08-31	2021-09-21	Dose 2	10002272	Anemia	Anaemia	Anaemias NEC	Anaemias nonhaemolytic and marrow depression	Blood and lymphatic system disorders		.		ongoing	.		No	None	Mild	Possible	Yes	Ongoing	No		1	7	1
A250	2021-09-22	Headache		RA-108	2021-09-28 08:33:25	Adverse event - 709	Visit 9 (D29)	2021-08-31	2021-09-21	Dose 2	10019211	Headache	Headache	Headaches NEC	Headaches	Nervous system disorders		.		end	2021-09-23	Correct	Yes	None	Mild	Probable	Yes	Resolved	No		1	1	1
A250	2021-09-21	Injection site pain		RA-108	2021-09-28 08:28:19	Adverse event - 707	Visit 9 (D29)	2021-08-31	2021-09-21	Dose 2	10022086	Injection site pain	Injection site pain	Injection site reactions	Administration site reactions	General disorders and administration site conditions		1960-01-01 18:15:00	529	end	2021-09-22	Correct	No	None	Mild	Definite	Yes	Resolved	No		1	0	1
A250	2021-09-21	Redness		RA-108	2021-09-28 08:29:38	Adverse event - 708	Visit 9 (D29)	2021-08-31	2021-09-21	Dose 2	10038198	Redness	Erythema	Erythemas	Epidermal and dermal conditions	Skin and subcutaneous tissue disorders		1960-01-01 16:10:00	404	end	2021-09-22	Correct	No	None	Mild	Probable	Yes	Resolved	No		1	0	1
A250	2021-09-28	Other	white blood cell count decreased	RA-108	2021-10-07 09:44:49	Adverse event - 920	Visit 9 (D29)	2021-08-31	2021-09-21	Dose 2	10049182	White blood cell decreased	White blood cell count decreased	White blood cell analyses	Haematology investigations (incl blood groups)	Investigations		.		end	2021-10-19	Correct	No	None	Mild	Possible	Yes	Resolved	No		1	7	1
A252	2021-09-17	Injection site pain		RA-040	2021-09-23 09:50:17	Adverse event - 459	Visit 9 (D29)	2021-08-27	2021-09-17	Dose 2	10022086	Injection site pain	Injection site pain	Injection site reactions	Administration site reactions	General disorders and administration site conditions		1960-01-01 14:00:00	306	end	2021-09-18	Correct	No	None	Mild	Definite	Yes	Resolved	No		1	0	1
A254	2021-09-21	Chills/Rigors		RA-109	2021-09-28 09:23:34	Adverse event - 731	Visit 9 (D29)	2021-08-31	2021-09-21	Dose 2	10008531	Chills	Chills	Feelings and sensations NEC	General system disorders NEC	General disorders and administration site conditions		1960-01-01 23:00:00	755	end	2021-09-23	Correct	No	None	Mild	Definite	Yes	Resolved	No		1	0	1
A254	2021-09-21	Other	Hematuria	RA-109	2021-10-07 13:39:14	Adverse event - 945	Visit 9 (D29)	2021-08-31	2021-09-21	Dose 1	10019450	Hematuria	Haematuria	Urinary abnormalities	Urinary tract signs and symptoms	Renal and urinary disorders		1960-01-01 10:22:00	-3	end	2021-09-28	Correct	No	None	Mild	Possible	Yes	Resolved	No		1	0	1
A254	2021-09-21	Injection site pain		RA-109	2021-09-28 09:18:17	Adverse event - 726	Visit 9 (D29)	2021-08-31	2021-09-21	Dose 2	10022086	Injection site pain	Injection site pain	Injection site reactions	Administration site reactions	General disorders and administration site conditions		1960-01-01 18:00:00	455	end	2021-09-24	Correct	Yes	None	Mild	Definite	Yes	Resolved	No		1	0	1
A254	2021-09-21	Myalgia (muscle pain)		RA-109	2021-09-28 09:24:49	Adverse event - 732	Visit 9 (D29)	2021-08-31	2021-09-21	Dose 2	10028411	Myalgia	Myalgia	Muscle pains	Muscle disorders	Musculoskeletal and connective tissue disorders		1960-01-01 23:00:00	755	end	2021-09-23	Correct	Yes	None	Mild	Definite	Yes	Resolved	No		1	0	1
A254	2021-09-23	Redness		RA-109	2021-09-28 09:30:19	Adverse event - 734	Visit 9 (D29)	2021-08-31	2021-09-21	Dose 2	10038198	Redness	Erythema	Erythemas	Epidermal and dermal conditions	Skin and subcutaneous tissue disorders		.		end	2021-10-02	Correct	No	None	Moderate	Definite	Yes	Resolved	No		1	2	1
A257	2021-09-20	Chills/Rigors		RA-087	2021-09-27 09:08:10	Adverse event - 597	Visit 9 (D29)	2021-08-30	2021-09-20	Dose 2	10008531	Chills	Chills	Feelings and sensations NEC	General system disorders NEC	General disorders and administration site conditions		1960-01-01 17:00:00	360	end	2021-09-23	Correct	Yes	None	Mild	Probable	Yes	Resolved	No		1	0	1
A257	2021-09-20	Fatigue		RA-087	2021-09-27 09:06:39	Adverse event - 594	Visit 9 (D29)	2021-08-30	2021-09-20	Dose 2	10016256	Fatigue	Fatigue	Asthenic conditions	General system disorders NEC	General disorders and administration site conditions		1960-01-01 16:30:00	330	end	2021-09-22	Correct	No	None	Mild	Probable	Yes	Resolved	No		1	0	1
A257	2021-09-21	Fever		RA-087	2021-09-27 09:07:08	Adverse event - 595	Visit 9 (D29)	2021-08-30	2021-09-20	Dose 2	10016558	Fever	Pyrexia	Febrile disorders	Body temperature conditions	General disorders and administration site conditions		.		end	2021-09-22	Correct	No	None	Mild	Probable	Yes	Resolved	No		1	1	1
A257	2021-09-20	Injection site pain		RA-087	2021-09-27 09:06:02	Adverse event - 593	Visit 9 (D29)	2021-08-30	2021-09-20	Dose 2	10022086	Injection site pain	Injection site pain	Injection site reactions	Administration site reactions	General disorders and administration site conditions		1960-01-01 14:40:00	220	end	2021-09-24	Correct	No	None	Moderate	Definite	Yes	Resolved	No		1	0	1
A257	2021-09-20	Myalgia (muscle pain)		RA-087	2021-10-01 09:13:53	Adverse event - 876	Visit 9 (D29)	2021-08-30	2021-09-20	Dose 2	10028411	Myalgia	Myalgia	Muscle pains	Muscle disorders	Musculoskeletal and connective tissue disorders		1960-01-01 16:30:00	330	end	2021-09-23	Correct	No	None	Mild	Probable	Yes	Resolved	No		1	0	1
A259	2021-09-22	Fatigue		RA-105	2021-09-28 09:56:08	Adverse event - 760	Visit 9 (D29)	2021-08-31	2021-09-21	Dose 2	10016256	Fatigue	Fatigue	Asthenic conditions	General system disorders NEC	General disorders and administration site conditions		.		end	2021-09-23	Correct	No	None	Mild	Definite	Yes	Resolved	No		1	1	1
A259	2021-09-22	Headache		RA-105	2021-09-28 09:55:49	Adverse event - 759	Visit 9 (D29)	2021-08-31	2021-09-21	Dose 2	10019211	Headache	Headache	Headaches NEC	Headaches	Nervous system disorders		.		end	2021-09-23	Correct	No	None	Mild	Definite	Yes	Resolved	No		1	1	1
A259	2021-09-22	Injection site pain		RA-105	2021-09-28 09:55:27	Adverse event - 758	Visit 9 (D29)	2021-08-31	2021-09-21	Dose 2	10022086	Injection site pain	Injection site pain	Injection site reactions	Administration site reactions	General disorders and administration site conditions		.		end	2021-09-23	Correct	No	None	Mild	Definite	Yes	Resolved	No		1	1	1
A259	2021-09-22	Myalgia (muscle pain)		RA-105	2021-09-28 09:56:31	Adverse event - 761	Visit 9 (D29)	2021-08-31	2021-09-21	Dose 2	10028411	Myalgia	Myalgia	Muscle pains	Muscle disorders	Musculoskeletal and connective tissue disorders		.		end	2021-09-23	Correct	No	None	Mild	Definite	Yes	Resolved	No		1	1	1
A260	2021-09-21	Injection site pain		RA-110	2021-09-28 09:39:06	Adverse event - 740	Visit 9 (D29)	2021-08-31	2021-09-21	Dose 2	10022086	Injection site pain	Injection site pain	Injection site reactions	Administration site reactions	General disorders and administration site conditions		1960-01-01 12:00:00	117	end	2021-09-22	Correct	No	None	Mild	Definite	Yes	Resolved	No		2	0	1
A265	2021-09-22	Fatigue		RA-092	2021-09-28 08:21:05	Adverse event - 706	Visit 9 (D29)	2021-08-31	2021-09-21	Dose 2	10016256	Fatigue	Fatigue	Asthenic conditions	General system disorders NEC	General disorders and administration site conditions		.		end	2021-09-23	Correct	No	None	Mild	Probable	Yes	Resolved	No		1	1	1
A265	2021-09-22	Injection site pain		RA-092	2021-09-28 08:20:28	Adverse event - 705	Visit 9 (D29)	2021-08-31	2021-09-21	Dose 2	10022086	Injection site pain	Injection site pain	Injection site reactions	Administration site reactions	General disorders and administration site conditions		.		end	2021-09-23	Correct	No	None	Mild	Definite	Yes	Resolved	No		1	1	1
A267	2021-09-21	Other	Anemia	RA-095	2021-10-07 09:40:37	Anemia	Visit 6 (D22)	2021-08-31	2021-09-21	Dose 1	10002272	Anemia	Anaemia	Anaemias NEC	Anaemias nonhaemolytic and marrow depression	Blood and lymphatic system disorders		1960-01-01 08:44:00	-5	ongoing	.		No	None	Mild	Possible	Yes	Ongoing	No		1	0	1
A267	2021-09-21	Arthralgia (joint pain)		RA-095	2021-09-28 09:17:06	Adverse event - 725	Visit 9 (D29)	2021-08-31	2021-09-21	Dose 2	10003239	Arthralgia	Arthralgia	Joint related signs and symptoms	Joint disorders	Musculoskeletal and connective tissue disorders		1960-01-01 22:00:00	791	end	2021-09-23	Correct	No	None	Severe	Definite	Yes	Resolved	No		1	0	1
A267	2021-09-21	Chills/Rigors		RA-095	2021-09-28 09:15:58	Adverse event - 723	Visit 9 (D29)	2021-08-31	2021-09-21	Dose 2	10008531	Chills	Chills	Feelings and sensations NEC	General system disorders NEC	General disorders and administration site conditions		1960-01-01 22:00:00	791	end	2021-09-23	Correct	No	None	Mild	Definite	Yes	Resolved	No		1	0	1
A267	2021-09-21	Fatigue		RA-095	2021-09-28 09:15:31	Adverse event - 722	Visit 9 (D29)	2021-08-31	2021-09-21	Dose 2	10016256	Fatigue	Fatigue	Asthenic conditions	General system disorders NEC	General disorders and administration site conditions		1960-01-01 22:00:00	791	end	2021-09-24	Correct	No	None	Severe	Definite	Yes	Resolved	No		1	0	1
A267	2021-09-21	Fever		RA-095	2021-09-28 09:07:35	Adverse event - 718	Visit 9 (D29)	2021-08-31	2021-09-21	Dose 2	10016558	Fever	Pyrexia	Febrile disorders	Body temperature conditions	General disorders and administration site conditions		1960-01-01 22:00:00	791	end	2021-09-22	Correct	Yes	None	Mild	Definite	Yes	Resolved	No		1	0	1
A267	2021-09-21	Headache		RA-095	2021-09-28 09:14:33	Adverse event - 721	Visit 9 (D29)	2021-08-31	2021-09-21	Dose 2	10019211	Headache	Headache	Headaches NEC	Headaches	Nervous system disorders		1960-01-01 19:00:00	611	end	2021-09-24	Correct	No	None	Moderate	Definite	Yes	Resolved	No		1	0	1
A267	2021-09-21	Injection site pain		RA-095	2021-09-28 09:13:40	Adverse event - 719	Visit 9 (D29)	2021-08-31	2021-09-21	Dose 2	10022086	Injection site pain	Injection site pain	Injection site reactions	Administration site reactions	General disorders and administration site conditions		1960-01-01 22:00:00	791	end	2021-09-25	Correct	No	None	Severe	Definite	Yes	Resolved	No		1	0	1
A267	2021-09-21	Myalgia (muscle pain)		RA-095	2021-09-28 09:16:29	Adverse event - 724	Visit 9 (D29)	2021-08-31	2021-09-21	Dose 2	10028411	Myalgia	Myalgia	Muscle pains	Muscle disorders	Musculoskeletal and connective tissue disorders		1960-01-01 22:00:00	791	end	2021-09-24	Correct	Yes	None	Severe	Definite	Yes	Resolved	No		1	0	1
A267	2021-09-24	Redness		RA-095	2021-09-28 09:14:09	Adverse event - 720	Visit 9 (D29)	2021-08-31	2021-09-21	Dose 2	10038198	Redness	Erythema	Erythemas	Epidermal and dermal conditions	Skin and subcutaneous tissue disorders		.		end	2021-09-30	Correct	No	None	Moderate	Definite	Yes	Resolved	No		1	3	1
A268	2021-09-21	Injection site pain		RA-107	2021-09-28 06:17:34	Adverse event - 704	Visit 9 (D29)	2021-08-31	2021-09-21	Dose 2	10022086	Injection site pain	Injection site pain	Injection site reactions	Administration site reactions	General disorders and administration site conditions		1960-01-01 17:30:00	481	end	2021-09-23	Correct	No	None	Mild	Definite	Yes	Resolved	No		1	0	1
A269	2021-09-22	Arthralgia (joint pain)		RA-120	2021-09-28 05:39:02	Adverse event - 683	Visit 9 (D29)	2021-08-31	2021-09-21	Dose 2	10003239	Arthralgia	Arthralgia	Joint related signs and symptoms	Joint disorders	Musculoskeletal and connective tissue disorders		.		end	2021-09-24	Correct	Yes	None	Severe	Definite	Yes	Resolved	No		1	1	1
A269	2021-09-22	Chills/Rigors		RA-120	2021-09-28 05:44:00	Adverse event - 687	Visit 9 (D29)	2021-08-31	2021-09-21	Dose 2	10008531	Chills	Chills	Feelings and sensations NEC	General system disorders NEC	General disorders and administration site conditions		.		end	2021-09-24	Correct	No	None	Mild	Definite	Yes	Resolved	No		1	1	1
A269	2021-09-22	Fatigue		RA-120	2021-09-28 05:43:39	Adverse event - 686	Visit 9 (D29)	2021-08-31	2021-09-21	Dose 2	10016256	Fatigue	Fatigue	Asthenic conditions	General system disorders NEC	General disorders and administration site conditions		.		end	2021-09-24	Correct	No	None	Severe	Definite	Yes	Resolved	No		1	1	1
A269	2021-09-22	Fever		RA-120	2021-09-28 05:44:26	Adverse event - 688	Visit 9 (D29)	2021-08-31	2021-09-21	Dose 2	10016558	Fever	Pyrexia	Febrile disorders	Body temperature conditions	General disorders and administration site conditions		.		end	2021-09-24	Correct	Yes	None	Mild	Definite	Yes	Resolved	No		1	1	1
A269	2021-09-28	Other	GGT increased	RA-120	2021-10-07 10:36:34	Adverse event - 926	Visit 9 (D29)	2021-08-31	2021-09-21	Dose 2	10056910	GGT increased	Gamma-glutamyltransferase increased	Liver function analyses	Hepatobiliary investigations	Investigations		.		end	2021-10-19	Correct	No	None	Moderate	Possible	Yes	Resolved	No		1	7	1
A269	2021-09-22	Headache		RA-120	2021-09-28 05:41:25	Adverse event - 685	Visit 9 (D29)	2021-08-31	2021-09-21	Dose 2	10019211	Headache	Headache	Headaches NEC	Headaches	Nervous system disorders		.		end	2021-09-24	Correct	Yes	None	Mild	Definite	Yes	Resolved	No		1	1	1
A269	2021-09-21	Injection site pain		RA-120	2021-09-28 05:40:19	Adverse event - 684	Visit 9 (D29)	2021-08-31	2021-09-21	Dose 2	10022086	Injection site pain	Injection site pain	Injection site reactions	Administration site reactions	General disorders and administration site conditions		1960-01-01 23:00:00	746	end	2021-10-02	Correct	No	None	Mild	Definite	Yes	Resolved	No		1	0	1
A269	2021-09-22	Myalgia (muscle pain)		RA-120	2021-09-28 05:36:53	Adverse event - 682	Visit 9 (D29)	2021-08-31	2021-09-21	Dose 2	10028411	Myalgia	Myalgia	Muscle pains	Muscle disorders	Musculoskeletal and connective tissue disorders		.		end	2021-09-24	Correct	Yes	None	Severe	Definite	Yes	Resolved	No		1	1	1
A269	2021-09-28	Other	SGOT increased	RA-120	2021-10-07 10:37:37	Adverse event - 927	Visit 9 (D29)	2021-08-31	2021-09-21	Dose 2	10040524	SGOT increased	Aspartate aminotransferase increased	Liver function analyses	Hepatobiliary investigations	Investigations		.		end	2021-10-19	Correct	No	None	Mild	Possible	Yes	Resolved	No		1	7	1
A269	2021-09-28	Other	SGPT increased	RA-120	2021-10-07 10:38:21	Adverse event - 928	Visit 9 (D29)	2021-08-31	2021-09-21	Dose 2	10040526	SGPT increased	Alanine aminotransferase increased	Liver function analyses	Hepatobiliary investigations	Investigations		.		end	2021-10-19	Correct	No	None	Mild	Possible	Yes	Resolved	No		1	7	1
A270	2021-09-22	Chills/Rigors		RA-113	2021-10-07 13:57:41	Adverse event - 948	Visit 9 (D29)	2021-08-31	2021-09-21	Dose 2	10008531	Chills	Chills	Feelings and sensations NEC	General system disorders NEC	General disorders and administration site conditions		.		end	2021-09-23	Correct	No	None	Mild	Definite	Yes	Resolved	No		1	1	1
A270	2021-09-21	Fatigue		RA-113	2021-09-28 09:04:36	Adverse event - 716	Visit 9 (D29)	2021-08-31	2021-09-21	Dose 2	10016256	Fatigue	Fatigue	Asthenic conditions	General system disorders NEC	General disorders and administration site conditions		1960-01-01 14:00:00	242	end	2021-09-24	Correct	No	None	Moderate	Definite	Yes	Resolved	No		1	0	1
A270	2021-09-22	Fever		RA-113	2021-09-28 09:05:50	Adverse event - 717	Visit 9 (D29)	2021-08-31	2021-09-21	Dose 2	10016558	Fever	Pyrexia	Febrile disorders	Body temperature conditions	General disorders and administration site conditions		.		end	2021-09-23	Correct	Yes	None	Mild	Definite	Yes	Resolved	No		1	1	1
A270	2021-09-21	Injection site pain		RA-113	2021-09-21 09:14:04	Adverse event - 372	Visit 6 (D22)	2021-08-31	2021-09-21	Dose 2	10022086	Injection site pain	Injection site pain	Injection site reactions	Administration site reactions	General disorders and administration site conditions		1960-01-01 10:30:00	32	end	2021-10-02	Correct	Yes	None	Severe	Definite	Yes	Resolved	No		1	0	1
A270	2021-09-28	Other	White blood cell decreased	RA-113	2021-10-07 14:03:13	Adverse event - 950	Visit 9 (D29)	2021-08-31	2021-09-21	Dose 2	10049182	White blood cell decreased	White blood cell count decreased	White blood cell analyses	Haematology investigations (incl blood groups)	Investigations		.		end	2021-10-19	Correct	No	None	Mild	Possible	Yes	Resolved	No		1	7	1
A271	2021-09-20	Other	CPK increased	RA-090	2021-10-01 10:27:13	Adverse event - 883	Visit 9 (D29)	2021-08-30	2021-09-20	Dose 1	10011268	CPK increased	Blood creatine phosphokinase increased	Skeletal and cardiac muscle analyses	Enzyme investigations NEC	Investigations		1960-01-01 10:33:00	-2	end	2021-09-27	Correct	No	None	Mild	Possible	Yes	Resolved	No		1	0	1
A271	2021-09-27	Other	Glucosuria	RA-090	2021-10-01 10:32:15	Adverse event - 884	Visit 9 (D29)	2021-08-30	2021-09-20	Dose 2	10068405	Glucosuria	Glycosuria	Urinary abnormalities	Urinary tract signs and symptoms	Renal and urinary disorders		.		end	2021-10-18	Correct	No	None	Mild	Possible	Yes	Resolved	No		1	7	1
A271	2021-09-20	Injection site pain		RA-090	2021-09-27 09:21:32	Adverse event - 601	Visit 9 (D29)	2021-08-30	2021-09-20	Dose 2	10022086	Injection site pain	Injection site pain	Injection site reactions	Administration site reactions	General disorders and administration site conditions		1960-01-01 14:00:00	205	end	2021-09-21	Correct	No	None	Mild	Definite	Yes	Resolved	No		1	0	1
A271	2021-09-21	Myalgia (muscle pain)		RA-090	2021-09-27 09:22:51	Adverse event - 602	Visit 9 (D29)	2021-08-30	2021-09-20	Dose 2	10028411	Myalgia	Myalgia	Muscle pains	Muscle disorders	Musculoskeletal and connective tissue disorders		.		end	2021-09-22	Correct	No	None	Mild	Definite	Yes	Resolved	No		1	1	1
A272	2021-09-22	Injection site pain		RA-148	2021-09-29 10:05:32	Adverse event - 831	Visit 9 (D29)	2021-09-01	2021-09-22	Dose 2	10022086	Injection site pain	Injection site pain	Injection site reactions	Administration site reactions	General disorders and administration site conditions		1960-01-01 15:00:00	272	end	2021-09-23	Correct	No	None	Mild	Definite	Yes	Resolved	No		1	0	1
A273	2021-09-22	Injection site pain		RA-147	2021-09-29 10:02:49	Adverse event - 827	Visit 9 (D29)	2021-09-01	2021-09-22	Dose 2	10022086	Injection site pain	Injection site pain	Injection site reactions	Administration site reactions	General disorders and administration site conditions		1960-01-01 19:00:00	528	end	2021-09-24	Correct	No	None	Mild	Definite	Yes	Resolved	No		1	0	1
A276	2021-09-23	Chills/Rigors		RA-149	2021-09-29 08:27:14	Adverse event - 794	Visit 9 (D29)	2021-09-01	2021-09-22	Dose 2	10008531	Chills	Chills	Feelings and sensations NEC	General system disorders NEC	General disorders and administration site conditions		.		end	2021-09-25	Correct	Yes	None	Mild	Definite	Yes	Resolved	No		1	1	1
A276	2021-09-23	Fatigue		RA-149	2021-09-29 08:26:50	Adverse event - 793	Visit 9 (D29)	2021-09-01	2021-09-22	Dose 2	10016256	Fatigue	Fatigue	Asthenic conditions	General system disorders NEC	General disorders and administration site conditions		.		end	2021-09-24	Correct	No	None	Moderate	Definite	Yes	Resolved	No		1	1	1
A276	2021-09-23	Headache		RA-149	2021-09-29 08:20:31	Adverse event - 790	Visit 9 (D29)	2021-09-01	2021-09-22	Dose 2	10019211	Headache	Headache	Headaches NEC	Headaches	Nervous system disorders		.		end	2021-09-25	Correct	Yes	None	Mild	Definite	Yes	Resolved	No		1	1	1
A276	2021-09-22	Injection site pain		RA-149	2021-09-29 08:19:48	Adverse event - 789	Visit 9 (D29)	2021-09-01	2021-09-22	Dose 2	10022086	Injection site pain	Injection site pain	Injection site reactions	Administration site reactions	General disorders and administration site conditions		1960-01-01 15:00:00	289	end	2021-09-25	Correct	No	None	Moderate	Definite	Yes	Resolved	No		1	0	1
