# Supplementary material for: Phase II prefusion non-stabilised Covid-19 mRNA vaccine randomised study
Source: Sci Rep. 2024 Jan 29;14:2373. doi: 10.1038/s41598-023-49653-6 (PMC10825165; doi:10.1038/s41598-023-49653-6)
Supplement: Supplementary file 5 — Supplementary Information 5. [file 41598_2023_49653_MOESM5_ESM.xlsx]

## Sheet: Source data Table S4-Table S7
pid	Arm	Day	MN50_WT	MN50_Alpha	MN50_Beta	MN50_Delta	pVNT_WT	pVNT_Delta	sVNT	IgG_ab_bau	Elispot
RA-008	Comirnaty	29	160	160	80	40	252.82	134.08	94.98	9701.9	744
RA-008	Comirnaty	50	320				57.64	76.7	88.12	4368.9	270
RA-008	Comirnaty	202					38.95		42.93	326.2	104
RA-014	Comirnaty	29	10	10	10	10			28.37	3.7	838
RA-014	Comirnaty	50	20				0.1	75.51	59.03	671.3	54
RA-020	Comirnaty	29	640	640	80	80	798.88	421.78	96.34	12009.2	2172
RA-021	Comirnaty	29	640	640	40	80	1065.83	298.69	97.05	11622	1916
RA-021	Comirnaty	50	1280				682.19	245.76	97.39	18095.9	206
RA-021	Comirnaty	202					42.16		86.33	1283
RA-026	Comirnaty	29	320	640	640	160	1288.03	541.16	97.49	28087.4	376
RA-026	Comirnaty	50	320				317.65	229.47	96.64	15632.2	462
RA-026	Comirnaty	202					39.25		90.94	1759.7
RA-031	Comirnaty	29	1280	1280	320	160	1893.05	705.99	97.6	31497.2	340
RA-031	Comirnaty	50	1280				579.33	366.15	97.44	19920.4	54
RA-031	Comirnaty	202					38.17		86.09	1186	96
RA-039	Comirnaty	29	320	320	80	80	468.67	357.41	96.67	13479.8	1604
RA-039	Comirnaty	50	1280				508.89	551.72	97.23	18706.2	432
RA-039	Comirnaty	202					38.37		91.41	2389.7	296
RA-041	Comirnaty	29	160	320	160	10	319.47	113.85	92.96	4724.1	882
RA-041	Comirnaty	50	160				130.61		91.53	4069.9	274
RA-041	Comirnaty	202					37.42		80.21	691.4	368
RA-048	Comirnaty	29	160	20	10	10	128.13	195.56	76.27	1176.1	356
RA-048	Comirnaty	50	640				612.46	1895.1	93.39	6467.3	34
RA-048	Comirnaty	202					0		68.44	742.8
RA-054	Comirnaty	29	320	320	80	40	586.9	192.18	95.69	14937.9	1764
RA-054	Comirnaty	50	640				231.12	94.83	95.1	10406	64
RA-054	Comirnaty	202					31.96		79.33	1025.9
RA-058	Comirnaty	29	160	80	20	10	135.77		85.32	3466.3	1142
RA-058	Comirnaty	50	160				72.76		86.68	2665.5	208
RA-064	Comirnaty	29	1280	640	160	80	822.09	344.35	97.22	13262.6	532
RA-064	Comirnaty	50	640				343.28	145.36	97.12	10622.8	322
RA-064	Comirnaty	202					42.51		90.7	1687.1	58
RA-070	Comirnaty	202					77.37		91.89	1418.9	504
RA-071	Comirnaty	29	640	320	640	80	611.07	330.24	96.89	10386.4	552
RA-071	Comirnaty	50	1280				422.43	193.37	96.91	11063	506
RA-078	Comirnaty	29	320	160	320	40	604.63	142.91	94.38	4733.6	1510
RA-078	Comirnaty	50	2560				855.91	331.14	97.44	15443.7	1430
RA-078	Comirnaty	202					66.95		91.58	1830.8
RA-089	Comirnaty	29	640	640	320	80	326.34	178.81	95.96	22140.8	1414
RA-089	Comirnaty	50	320				327.85	93.53	94.41	16242.8	564
RA-089	Comirnaty	202					0		73.36	1514.8
RA-091	Comirnaty	29	320	160	20	20	209.38		93.24	2961.4	598
RA-091	Comirnaty	50	2560				230.18	75.92	95.34	6781.7	104
RA-091	Comirnaty	202					0		74.5	717.5	96
RA-098	Comirnaty	29	320	80	80	20	169.51	92.49	90.73	3315	1254
RA-098	Comirnaty	50	1280				480.75	95.83	95.31	8190	748
RA-098	Comirnaty	202					14.88		79.24	738.9	490
RA-101	Comirnaty	29	160	40	20	10	258.11		87.51	1736.5	534
RA-101	Comirnaty	50	320				277.24	42.88	94.09	3824.4	246
RA-101	Comirnaty	202					0		52.35	280.9	140
RA-110	Comirnaty	29	1280	1280	320	320	1709.66	726.15	97.16	18779.8	1284
RA-110	Comirnaty	50	1280				1285.43	872.35	97.44	22749.2	640
RA-110	Comirnaty	202					74.54		95.01	2357.6
RA-114	Comirnaty	29	160	1280	160	160	1606.22	437.08	97.38	23778.5	370
RA-114	Comirnaty	50	640				1094.59	446.77	97.02	19703.1	226
RA-114	Comirnaty	202					38.42		89.78	2296.7
RA-118	Comirnaty	29	20	20	10	10	13.26		70.76	596.1	230
RA-118	Comirnaty	50	80				93.06		86.04	1073.4	6
RA-118	Comirnaty	202					0.46		15.9	145.7
RA-124	Comirnaty	29	1280	320	640	80	684.18	126.56	94.33	7963.4	1428
RA-124	Comirnaty	50	320				576.59	124.49	95.51	10822.9	442
RA-124	Comirnaty	202					38.46		82.51	1148.6	212
RA-129	Comirnaty	29	1280	1280	320	320	720.39	322.27	97.55	14891.4	892
RA-129	Comirnaty	50	320				574.23	198.04	96.86	9332.4	938
RA-129	Comirnaty	202					0		75.81	766.8	278
RA-132	Comirnaty	29	1280	640	160	160	702.31	198.45	96.84	25151	998
RA-132	Comirnaty	50	640				338.95	90.99	95.52	19153.3	454
RA-132	Comirnaty	202					0		79.4	1468.5	54
RA-140	Comirnaty	29	1280	320	640	320	1025.49	289.59	97.27	18943	1132
RA-140	Comirnaty	50	1280				643.66	395.84	97.39	15187.4	158
RA-140	Comirnaty	202					40.22		76.71	682.3
RA-141	Comirnaty	29	2560	1280	320	320	2147.86	577.72	97.6	30226.7	1560
RA-141	Comirnaty	50	320				837.57	238.11	97.03	15702	374
RA-141	Comirnaty	202					45.62		86.84	1124.8
RA-150	Comirnaty	29	640	320	40	40	382.41	248.23	95.85	7664.1	384
RA-150	Comirnaty	50	160				266.88	245.93	95.58	7106.4	98
RA-150	Comirnaty	202					36.03		70.17	552.1
RA-001	ChulaCov	29	80	40	20	20	801.79	108.19	93.86	2961.6	482
RA-001	ChulaCov	50	320				197.79	126.47	94	3695.6	128
RA-001	ChulaCov	112					111.32		95.29	968	22
RA-001	ChulaCov	202					404.96		96.66	9772.7	252
RA-003	ChulaCov	29	5120	640	320	320	2769.84	1137.13	98.05	42120.1	1092
RA-003	ChulaCov	50	2560				756.98	333.8	97.32	24876.7	238
RA-003	ChulaCov	112					130.54		96.59	5521.8	8
RA-003	ChulaCov	202					52.94		93.88	1666.3	182
RA-005	ChulaCov	29	640	160	20	40	2617.58	576.8	94.65	4286.5	1574
RA-005	ChulaCov	50	2560				1413.5	242.25	97.2	12757	674
RA-005	ChulaCov	112					98.44		94.96	2121.9	0
RA-005	ChulaCov	202					0		73.53	696.6	152
RA-006	ChulaCov	29	640	160	40	40	2739.74	296.72	95.58	13125.4	2180
RA-006	ChulaCov	50	640				611.34	110.75	96.1	12451.4	1544
RA-006	ChulaCov	112					133.08		95.69	3790	162
RA-006	ChulaCov	202					60.96		84.66	1209.2	750
RA-007	ChulaCov	29	320	40	10	20	687.22	154.23	94.14	8850.2	1900
RA-007	ChulaCov	50	1280				764.89	158.77	96.8	27412.4	320
RA-007	ChulaCov	112					65.48		89.76	2745.2	0
RA-007	ChulaCov	202					19.54		58.43	550.3	100
RA-009	ChulaCov	29	5120	1280	80	320	4067.46	2632.63	96.93	40117.9	2402
RA-009	ChulaCov	50	10240				1674.66	630.64	97.09	34587.3	348
RA-009	ChulaCov	112					198.34		96.18	8231	0
RA-009	ChulaCov	202					55.31		91.89	1880.8	132
RA-010	ChulaCov	29	160	80	20	20	243.07	274.65	84.5	3456	2106
RA-010	ChulaCov	50	20480				205.14	145.77	88.93	4628.2	718
RA-010	ChulaCov	112					35.32		81.23	1090.1	8
RA-010	ChulaCov	202					0		44.44	256.9	472
RA-011	ChulaCov	29	10240	2560	320	320	8122.29	2491.23	98.05	52225.6	2134
RA-011	ChulaCov	50	5120				1457.65	583.46	97.55	32956.9	710
RA-011	ChulaCov	112					159.62		95.86	5103.3	0
RA-011	ChulaCov	202					46.51		80.76	855.2	194
RA-012	ChulaCov	29	1280	1280	320	320	4492.38	3302.22	97.49	20618.7	1792
RA-012	ChulaCov	50	1280				1546.65	1642.83	96.8	20797.7	580
RA-012	ChulaCov	112					119.1		94.64	2404.8	72
RA-012	ChulaCov	202					36.85		72.81	553.1	378
RA-015	ChulaCov	29	320	80	20	40	952.8	219.47	94.23	4803.9	2716
RA-015	ChulaCov	50	640				625.91	189.98	96.27	8450.2	2096
RA-015	ChulaCov	112					97.59		94.72	2378.5	270
RA-015	ChulaCov	202					47.14		75.99	840.9	670
RA-016	ChulaCov	29	40	20	10	10	323.74	103.46	76.26	2574
RA-016	ChulaCov	50	1280				1112.81	435.73	96.62	15841.4
RA-016	ChulaCov	112					379.12		95.04	4636.5
RA-016	ChulaCov	202					54.8		88.63	1766.4
RA-017	ChulaCov	29	640	160	40	40	1262.71	194.77	95.25	8573.2
RA-017	ChulaCov	50	1280				614.74	178.67	97.2	14505.4
RA-017	ChulaCov	112					93.35		95.53	3656
RA-017	ChulaCov	202					37.01		84.98	1113.2
RA-018	ChulaCov	29	640	320	40	40	1428.35	142.87	96.88	18459.9
RA-018	ChulaCov	50	1280				457.21	80.32	96.5	17697.9
RA-018	ChulaCov	112					0		90.57	3326.5
RA-018	ChulaCov	202					36.25		60.49	710.7
RA-019	ChulaCov	29	2560	1280	320	320	4491.1	1802.64	97.49	44839.7
RA-019	ChulaCov	50	5120				2078.45	470.47	97.15	38778.8
RA-019	ChulaCov	112					197.8		96.1	8925.5
RA-019	ChulaCov	202					38.53		88.47	1648.6
RA-022	ChulaCov	29	640	320	10	10	176.49	0	85.39	3274.5
RA-022	ChulaCov	50	1280				117.35	76.22	91.55	5002.6
RA-022	ChulaCov	112					0		80.82	1205.8
RA-022	ChulaCov	202					0		52.54	487
RA-023	ChulaCov	29	1280	160	20	40	536.27	167.81	95.62	10606.5
RA-023	ChulaCov	50	640				313.68	359.49	97.2	19613.5
RA-023	ChulaCov	112					95.96		95.45	4270
RA-023	ChulaCov	202					39.73		78.7	1256
RA-024	ChulaCov	29	320	80	20	20	315.69	147.42	93.95	4570.3
RA-024	ChulaCov	50	320				115.87	52.58	95.86	6641.8
RA-024	ChulaCov	112					47.94		89.27	1548
RA-024	ChulaCov	202					0		48.09	597.5
RA-025	ChulaCov	29	1280	640	20	80	1952.94	957.57	96.88	27179.6
RA-025	ChulaCov	50	1280				578.18	502.25	97.03	44527.4
RA-025	ChulaCov	112					138.38		94.88	5726
RA-025	ChulaCov	202					39.48		86.72	1204.4
RA-027	ChulaCov	29	320	40	20	20	610.35	298.32	91.11	4477.7
RA-027	ChulaCov	50	640				196.05	275.1	95.57	9900
RA-027	ChulaCov	112					0.67		94.15	2171.9
RA-027	ChulaCov	202					40.31		91.49	1267.4
RA-028	ChulaCov	29	640	160	10	40	772.34	193.66	93.95	9039.9
RA-028	ChulaCov	50	2560				447.93	186.43	96.27	16382.2
RA-028	ChulaCov	112					109.36		94.23	3179.7
RA-028	ChulaCov	202					0		73.05	697
RA-029	ChulaCov	29	1280	640	80	160	2710.81	949.03	97.35	21489.5
RA-029	ChulaCov	50	2560				722.7	368.32	97.09	22245.4
RA-029	ChulaCov	112					117.04		94.72	2675.7
RA-030	ChulaCov	29	5120	1280	640	160	1855.36	2365.37	97.72	27497.3
RA-030	ChulaCov	50	5120				531.04	455.27	97.09	19224.6
RA-030	ChulaCov	112					93.01		96.1	5393.4
RA-030	ChulaCov	202					39.21		91.26	1493.1
RA-032	ChulaCov	29	1280	320	80	160	2088.44	491.6	97.58	20588.4	1902
RA-032	ChulaCov	50	1280				665.13	213.92	96.85	15787.5	984
RA-032	ChulaCov	112					119.58		94.8	2796.7	116
RA-033	ChulaCov	29	320	320	80	40	1082.58	436.13	90.32	9368.5	2254
RA-033	ChulaCov	50	640				909.43	878.03	97.32	31106.6	870
RA-033	ChulaCov	112					157.75		93.34	7398.6	16
RA-033	ChulaCov	202					40.09		82.91	2353.2	86
RA-034	ChulaCov	29	2560	640	320	160	2450.07	1228.04	97.63	23662.6	2306
RA-034	ChulaCov	50	2560				743.96	357.75	97.03	20726.1	900
RA-034	ChulaCov	112					120.83		94.15	3311	66
RA-034	ChulaCov	202					42.31		77.34	880	250
RA-035	ChulaCov	29	640	320	40	80	756.93	365.27	96.7	14826.6	1994
RA-035	ChulaCov	50	2560				499.88	288.28	97.03	22762.4	742
RA-035	ChulaCov	112					143.1		95.37	4756.4	300
RA-035	ChulaCov	202					0		87.68	1144.1	164
RA-036	ChulaCov	29	160	80	80	20	666.12	70.59	90.23	5672.9	3078
RA-036	ChulaCov	50	160				103.72	79.73	93.53	6118.8	1300
RA-036	ChulaCov	112					0		89.92	1473.7	56
RA-036	ChulaCov	202					0		79.97	678.7	506
RA-037	ChulaCov	29	1280	320	20	40	1096.77	291.36	93.67	12969.9	1522
RA-037	ChulaCov	50	2560				297.55	67.98	93.77	12071.5	144
RA-037	ChulaCov	112					45.4		88.13	2476.9	80
RA-037	ChulaCov	202					31.56		73.21	902	90
RA-038	ChulaCov	29	1280	1280	320	320	1879.4	1664.86	97.3	20661.4	480
RA-038	ChulaCov	50	2560				773.39	538.95	96.91	18528.8	290
RA-038	ChulaCov	112					67.43		91.87	1747	30
RA-038	ChulaCov	202					0		64.15	488.8	128
RA-040	ChulaCov	29	160	80	80	20	589.44	93.75	93.2	3836	652
RA-040	ChulaCov	50	640				569.34	167.96	96.68	14886.3	800
RA-040	ChulaCov	112					104.69		92.6	3847.8	24
RA-040	ChulaCov	202					36.54		69.32	726.8	192
RA-042	ChulaCov	29	1280	640	80	160	3033.68	2987.99	97.53	22018.1	1788
RA-042	ChulaCov	50	1280				3122.3	1755.21	97.32	28197.5	456
RA-042	ChulaCov	112					136.08		96.02	4374	296
RA-042	ChulaCov	202					38.15		77.66	722.3	282
RA-043	ChulaCov	29	320	80	80	20	559.75	209.86	93.72	7115.3	1820
RA-043	ChulaCov	50	1280				1114.84	247.84	95.92	16633.2	1086
RA-043	ChulaCov	112					100.04		94.15	5124.6	166
RA-043	ChulaCov	202					34.81		89.03	1554	604
RA-044	ChulaCov	29	320	160	40	40	603.63	188.54	94.83	7257.2	2404
RA-044	ChulaCov	50	1280				1008.53	205.07	95.92	18416.9	1210
RA-044	ChulaCov	112					86.88		93.34	3178.9	322
RA-044	ChulaCov	202					40.62		84.26	978.3	450
RA-045	ChulaCov	29	320	80	40	20	742.75	309.15	91.34	4660	3444
RA-045	ChulaCov	50	2560				2227.93	1505.49	96.1	25388.8	2582
RA-045	ChulaCov	112					344.06		94.47	7029.2	1730
RA-045	ChulaCov	202					55.1		88.24	1891.2	2084
RA-046	ChulaCov	29	640	320	20	40	598.11	107.02	96.04	10378.8
RA-046	ChulaCov	50	1280				792.65	163.69	96.85	13177.9
RA-046	ChulaCov	112					47.61		88.95	2300.1
RA-046	ChulaCov	202					0		47.14	466.5
RA-047	ChulaCov	29	640	320	80	40	744.25	411.1	95.81	5875.9
RA-047	ChulaCov	50	5120				4711.42	1959.42	97.61	47273.6
RA-047	ChulaCov	112					280.89		95.86	5865.1
RA-047	ChulaCov	202					87.15		96.74	3907.8
RA-049	ChulaCov	29	640	640	40	40	807.24	188.53	96.42	9504.1
RA-049	ChulaCov	50	1280				769.48	174.44	96.21	15145.4
RA-049	ChulaCov	112					36.8		81.39	1343.1
RA-050	ChulaCov	29	1280	320	160	40	1064.84	592.61	95.86	8845.2
RA-050	ChulaCov	50	2560				1233.08	439.2	97.15	23208.4
RA-050	ChulaCov	112					152.24		94.72	5290.3
RA-050	ChulaCov	202					86.08		93.56	2010.2
RA-051	ChulaCov	29	1280	160	40	40	346.6	169.59	94.79	12421.5
RA-051	ChulaCov	50	2560				1452.66	394.84	97.03	25607.1
RA-051	ChulaCov	112					83.83		92.93	4115.2
RA-051	ChulaCov	202					0		67.01	691.7
RA-052	ChulaCov	29	160	80	80	10	202.16	188.04	84.97	2034.7
RA-052	ChulaCov	50	1280				1472.49	884.98	97.38	16513.2
RA-052	ChulaCov	112					157.12		95.77	3625.2
RA-052	ChulaCov	202					1.97		77.11	890.8
RA-053	ChulaCov	29	5120	160	160	80	355.48	260.28	95.39	17234
RA-053	ChulaCov	50	2560				1314.99	329.05	96.62	20261.6
RA-053	ChulaCov	112					90.66		94.56	4415.9
RA-053	ChulaCov	202					49.14		87.36	1587
RA-055	ChulaCov	29	1280	320	40	160	854.84	422.21	97.53	20364.8
RA-055	ChulaCov	50	2560				1103.74	382.5	97.2	19477
RA-055	ChulaCov	112					186.58		94.88	4591.6
RA-055	ChulaCov	202					66.94		85.61	1115.2
RA-056	ChulaCov	29	2560	640	320	80	1194.97	822.01	97.58	12068.2
RA-056	ChulaCov	50	2560				965.47	228.04	97.09	15167.5
RA-056	ChulaCov	112					75.5		93.17	2703.2
RA-056	ChulaCov	202					39.64		83.62	1054.9
RA-057	ChulaCov	29	320	80	80	20	194.85	92.54	93.48	6017.2
RA-057	ChulaCov	50	320				139.29	60.89	92.66	6299.7
RA-057	ChulaCov	112					0		84.15	1632.2
RA-057	ChulaCov	202					0		50.95	580.8
RA-059	ChulaCov	29	1280	160	20	40	358.65	392.5	95.17	4884
RA-059	ChulaCov	50	5120				277	217.21	95.57	7450.2
RA-059	ChulaCov	112					43.24		91.55	1565.5
RA-060	ChulaCov	29	10240	2560	640	320	3586.68	1024.6	97.81	55698.8
RA-060	ChulaCov	50	10240				1956.67	628.67	97.15	36924.3
RA-060	ChulaCov	112					158.55		96.02	8495
RA-061	ChulaCov	29	2560	320	80	40	445.81	601.82	96.91	10423.4	2150
RA-061	ChulaCov	50	1280				836	499.08	97.2	20193.8	328
RA-061	ChulaCov	112					116.65		95.12	4350.3	160
RA-061	ChulaCov	202					39.83		80.76	1169.9	234
RA-062	ChulaCov	29	160	80	40	10	125.22	52.9	91.19	3023	1510
RA-062	ChulaCov	50	640				462.59	69.76	94.99	7507.6	256
RA-062	ChulaCov	112					0		76.59	1131.1	222
RA-062	ChulaCov	202					29.31		27.74	171.2	264
RA-063	ChulaCov	29	10240	2560	1280	640	2775.15	1055.91	97.81	46571	2620
RA-063	ChulaCov	50	5120				1732.04	458.89	97.32	32177.5	798
RA-063	ChulaCov	112					365.73		96.26	6877.4	86
RA-063	ChulaCov	202					49.1		91.65	1587.8	236
RA-065	ChulaCov	29	2560	80	40	40	375.65	577.53	91.88	5799.6	1830
RA-065	ChulaCov	50	640				739.78	890.52	96.33	25873.5	204
RA-065	ChulaCov	112					55.41		89.76	3150.1	62
RA-065	ChulaCov	202					0.61		55.33	536.5	184
RA-066	ChulaCov	29	2560	5120	640	640	3184.12	1253.8	97.86	52172.2	3574
RA-066	ChulaCov	50	5120				1268.47	405.77	97.03	33372.7	1286
RA-066	ChulaCov	112					172.02		95.53	6655.2	310
RA-066	ChulaCov	202					39.42		91.89	1691	690
RA-067	ChulaCov	29	40	20	20	10	269.82	0	77.54	1066.4	2136
RA-067	ChulaCov	50	160				202.28	0	92.19	4868.7	180
RA-067	ChulaCov	112					40.11		82.53	1102.5	112
RA-067	ChulaCov	202					504.96		96.66	15456.3	214
RA-068	ChulaCov	29	1280	2560	640	320	3048.69	870.33	97.91	41983.1	2500
RA-068	ChulaCov	50	5120				1310.54	280.98	97.09	28085.5	1318
RA-068	ChulaCov	112					155.44		95.37	5779	726
RA-068	ChulaCov	202					56.96		84.02	1360.5	588
RA-069	ChulaCov	29	10240	320	320	320	1538.86	517.58	97.81	28021.5	2216
RA-069	ChulaCov	50	2560				778.95	342.5	97.15	22165.5	630
RA-069	ChulaCov	112					105.5		95.61	5241.4	246
RA-069	ChulaCov	202					36.39		89.98	1111.9	290
RA-072	ChulaCov	29	10240	1280	160	80	1541.43	135.34	96.91	15959.2	3710
RA-072	ChulaCov	50	2560				650.61	77.6	95.05	8905	1736
RA-072	ChulaCov	112					36.07		86.02	2051.9	846
RA-072	ChulaCov	202					0		67.63	543.6	518
RA-073	ChulaCov	29	160	80	20	10	316.39	0	86.55	678.8	1836
RA-073	ChulaCov	50	1280				393.33	0	94.41	5251	906
RA-073	ChulaCov	112					25.22		76.76	811.1	50
RA-073	ChulaCov	202					425		96.57	10098.4	442
RA-074	ChulaCov	29	5120	320	160	80	517.63	174.3	97.31	12338.7	3714
RA-074	ChulaCov	50	2560				883.74	416.12	97.09	17571.8	1844
RA-074	ChulaCov	112					56.11		90.41	1899.5	620
RA-074	ChulaCov	202					0		50.88	445.6	908
RA-075	ChulaCov	29	5120	320	80	80	769.61	97.35	96.61	10231.5	2176
RA-075	ChulaCov	50	1280				247.11	80.25	94.12	6149.6	638
RA-075	ChulaCov	112					0.2		86.35	1640.6	24
RA-075	ChulaCov	202					0		56.03	435	184
RA-076	ChulaCov	29	10240	640	80	160	1862.1	1167.05	97.51	16084.3
RA-076	ChulaCov	50	1280				1691.17	685.16	97.03	24613.9
RA-076	ChulaCov	112					83.73		93.66	4395.4
RA-076	ChulaCov	202					0		72.86	1015.9
RA-077	ChulaCov	29	10240	640	320	320	2076.83	1378.11	97.56	13475.8
RA-077	ChulaCov	50	1280				2887.64	694.55	97.09	14661.4
RA-077	ChulaCov	112					64.1		92.6	1803.9
RA-077	ChulaCov	202					37.64		63.3	472.5
RA-079	ChulaCov	29	5120	640	160	80	998.83	698.31	97.31	11879
RA-079	ChulaCov	50	2560				1728.73	628.12	96.91	13360.3
RA-079	ChulaCov	112					122.83		94.47	2880.3
RA-079	ChulaCov	202					35.45		80.87	670.1
RA-080	ChulaCov	29	160	80	40	10	427.32	0.02	92.73	4388.1
RA-080	ChulaCov	50	320				1843.3	98.81	96.21	12791.5
RA-080	ChulaCov	112					341.27		92.44	3098.7
RA-080	ChulaCov	202					81.88		79.16	812.1
RA-081	ChulaCov	29	320	160	80	40	300.95	105.42	96.56	5425.2
RA-081	ChulaCov	50	320				661.06	424	96.21	9188
RA-081	ChulaCov	112					4.34		85.29	1167.8
RA-081	ChulaCov	202					0		69.92	477
RA-083	ChulaCov	29	5120				424.11	25.35	93.92	4144.6
RA-083	ChulaCov	50	320				563.47	164.02	96.33	10166.4
RA-083	ChulaCov	112					2.94		89.76	2190.7
RA-084	ChulaCov	29	2560	5120	1280	320	5216.44	689.79	96.26	62846
RA-084	ChulaCov	50	2560				2885.92	899	95.75	59841.6
RA-084	ChulaCov	112					175.03		91.87	6374.6
RA-084	ChulaCov	202					49.4		79.49	1210.7
RA-085	ChulaCov	29	640	20	10	20	232.47	109.73	91.68	3970.2
RA-085	ChulaCov	50	160				529.49	352.87	95.69	12725.8
RA-085	ChulaCov	112					80.58		91.3	3473.8
RA-086	ChulaCov	29	320	160	320	40	523.22	32.23	94.92	9503.5
RA-086	ChulaCov	50	10240				1045.8	131.2	96.91	17947.4
RA-086	ChulaCov	112					79.54		92.6	2923
RA-086	ChulaCov	202					0		65.26	497.2
RA-087	ChulaCov	29	320	80	160	40	221.54	92.25	95.47	5565.5
RA-087	ChulaCov	50	2560				588.87	237.05	97.03	11557.8
RA-087	ChulaCov	112					38.63		91.39	1368.3
RA-087	ChulaCov	202					0		61.91	312.3
RA-088	ChulaCov	29	640	80	20	20	479.69	74.36	95.87	7989.8
RA-088	ChulaCov	50	1280				840.25	181.7	96.74	23638.3
RA-088	ChulaCov	112					83.31		95.61	7352.7
RA-088	ChulaCov	202					45		93.95	3375.3
RA-090	ChulaCov	29	320	40	10	10	21.37	21.08	90.59	3848.4
RA-090	ChulaCov	50	640				714.45	169.2	95.92	11677.8
RA-090	ChulaCov	112					43.2		92.36	2586.5
RA-090	ChulaCov	202					0		75.73	765.7
RA-092	ChulaCov	29	1280	320	160	160	431.94	176.02	96.76	13916.7	2350
RA-092	ChulaCov	50	2560				450.31	165.71	96.27	12353.6	1008
RA-092	ChulaCov	112					109.17		90.41	3114.5	184
RA-093	ChulaCov	29	2560	640	160	80	1075.4	169.88	97.26	12476.6	1014
RA-093	ChulaCov	50	1280				658.72	168.95	96.73	11288.6	404
RA-093	ChulaCov	112					83.29		96.26	2933.4	24
RA-093	ChulaCov	202					39.65		94.61	1363.7	66
RA-094	ChulaCov	29	5120	1280	160	320	1720.32	704.5	97.71	30696.5	2154
RA-094	ChulaCov	50	10240				1306.04	487.82	97.17	27059.5	522
RA-094	ChulaCov	112					175.57		96.51	6013.1	160
RA-094	ChulaCov	202					42.95		96	1975.7	42
RA-095	ChulaCov	29	1280	80	20	20	282.96	70.22	95.37	7802.6	3616
RA-095	ChulaCov	50	1280				610.54	163.14	96.67	16526.5	3006
RA-095	ChulaCov	112					126.41		94.39	3419.4	654
RA-096	ChulaCov	29	1280	1280	160	80	785.56	572.47	97.31	24936.9	2958
RA-096	ChulaCov	50	5120				1129.02	512.33	97.05	33120.3	1384
RA-096	ChulaCov	112					185.98		95.37	6598.6	916
RA-096	ChulaCov	202					65.06		95.26	2158.8	398
RA-097	ChulaCov	29	160	640	80	20	197.63	87.31	91.73	6122.7	952
RA-097	ChulaCov	50	320				295.43	136.59	93.09	7877.6	174
RA-097	ChulaCov	112					62.84		87.81	1994.5	20
RA-099	ChulaCov	29	640	160	20	40	442.19	280.65	96.76	5864	2560
RA-099	ChulaCov	50	1280				748.76	343.57	96.67	13594.5	1100
RA-099	ChulaCov	112					120.75		95.12	3156.3	126
RA-099	ChulaCov	202					0		86.92	815.8	336
RA-100	ChulaCov	29	20	10	10	10	48.01	0	63.51	339.1	3262
RA-100	ChulaCov	50	640				335.7	63.81	93.84	14679	1966
RA-100	ChulaCov	112					42.95		86.83	2340.2	466
RA-102	ChulaCov	29	1280	320	160	40	1084.9	837.32	95.47	7833.4	2218
RA-102	ChulaCov	50	1280				1038.2	539.07	96.36	12924	1074
RA-102	ChulaCov	112					136.88		94.56	3081.4	314
RA-102	ChulaCov	202					0		79.49	827.6	386
RA-103	ChulaCov	29	1280	320	40	10	411.61	92.1	86.45	2027.2	1906
RA-103	ChulaCov	50	640				628.16	130.53	94.6	8772.7	876
RA-103	ChulaCov	112					78.19		89.52	1887.8	286
RA-103	ChulaCov	202					37.71		73.52	786.8	146
RA-104	ChulaCov	29	640	160	40	20	313.31	179.96	85.76	9111.2	1308
RA-104	ChulaCov	50	640				629.04	277.31	92.02	19314.1	716
RA-104	ChulaCov	112					33.59		68.55	1923.1	450
RA-105	ChulaCov	29	1280	2560	640	320	3099.62	3734.48	97.31	45587.5	1154
RA-105	ChulaCov	50	2560				1627.89	1361.19	96.36	47549.4	308
RA-105	ChulaCov	112					159.8		94.47	6197.4	0
RA-105	ChulaCov	202					40.09		86.76	1079	64
RA-106	ChulaCov	29	640	160	40	40	457.4	975.19	96.26	4781.5
RA-106	ChulaCov	50	2560				1501.51	2598.13	97.24	30882
RA-106	ChulaCov	112					54.63		92.36	2168.7
RA-106	ChulaCov	202					0		66.24	577.9
RA-107	ChulaCov	29	160	20	20	10	62.11	40.84	77.59	1327.9
RA-107	ChulaCov	50	160				133.28	0	85.87	2472.5
RA-108	ChulaCov	29	80	40	10	20	221.11	196.36	88.84	2303.7
RA-108	ChulaCov	50	320				774.08	379.54	95.48	7805.3
RA-108	ChulaCov	112					39.96		88.54	1613.5
RA-108	ChulaCov	202					0		68.53	546.3
RA-109	ChulaCov	29	320	320	160	20	1078.9	284.82	93.97	6842.1
RA-109	ChulaCov	50	320				964.64	484.83	96.29	14024.8
RA-109	ChulaCov	112					49.24		87.73	2294.8
RA-109	ChulaCov	202					0		60.85	525.1
RA-111	ChulaCov	29	20	10	10	10	0	35.98	59.24	280.5
RA-111	ChulaCov	50	640				265.53	80.63	93.59	5392.5
RA-111	ChulaCov	112					6.35		80.17	1104.6
RA-111	ChulaCov	202					1656.68		96.65	51092
RA-112	ChulaCov	29	1280	1280	160	160	1766.29	1733.16	97.31	22327.8
RA-112	ChulaCov	50	2560				1155.46	1612.63	96.92	23423.6
RA-112	ChulaCov	112					128.46		95.37	5723.1
RA-113	ChulaCov	29	320	320	160	40	814.8	318.46	96.26	6957.5
RA-113	ChulaCov	50	640				799.01	145.35	95.35	9431.2
RA-113	ChulaCov	112					73.43		91.14	1992.3
RA-115	ChulaCov	29	5120	1280	640	640	2816.02	5470.63	97.71	34791.6
RA-115	ChulaCov	50	1280				2401.49	1147.66	97.05	23787.5
RA-115	ChulaCov	112					369.69		96.42	3709.9
RA-115	ChulaCov	202					85.17		95.5	877.1
RA-116	ChulaCov	29	640	640	20	160	921.94	2171.26	96.51	7630.2
RA-116	ChulaCov	50	640				816.06	1128.27	95.98	8338.8
RA-116	ChulaCov	112					149.15		93.82	2193.7
RA-116	ChulaCov	202					38.67		90.11	1177.8
RA-117	ChulaCov	29	640	160	20	20	542.68	101.42	95.87	11393.4
RA-117	ChulaCov	50	640				761.35	165.17	94.16	16629.5
RA-117	ChulaCov	112					22.46		87.4	2681.8
RA-117	ChulaCov	202					0		71.31	754.2
RA-120	ChulaCov	29	640	640	40	160	1944.65	752.19	94.67	58616.7
RA-120	ChulaCov	50	320				1289.27	486.08	95.98	35489
RA-120	ChulaCov	112					57.61		92.85	4693
RA-120	ChulaCov	202					0		65.67	688.5
RA-121	ChulaCov	29	640	160	40	40	913.58	247.89	97.01	8426.3	2140
RA-121	ChulaCov	50	1280				2061.2	297.31	96.55	15252	1318
RA-121	ChulaCov	112					184.83		94.67	2823.1	524
RA-121	ChulaCov	202					0		80.3	599.3	634
RA-122	ChulaCov	29	1280	40	10	10	279.55	31.2	81.37	1877	3042
RA-122	ChulaCov	50	5120				1051.33	246.55	96.42	18053.7	1300
RA-122	ChulaCov	112					396.33		94.52	3077.3	598
RA-122	ChulaCov	202					53.08		68.7	606.8	446
RA-123	ChulaCov	29	320	640	40	40	562.48	190.35	96.22	8636.9	1810
RA-123	ChulaCov	50	640				484.19	160.26	96.04	14998.6	224
RA-123	ChulaCov	112					115.19		95.07	3164.9	104
RA-123	ChulaCov	202					45.36		91.99	1467.1	146
RA-125	ChulaCov	29	5120	160	80	320	5917.04	7090.18	97.71	5560	2726
RA-125	ChulaCov	50	1280				1740.18	1284.94	96.98	11478.4	718
RA-125	ChulaCov	112					66.85		93.08	2937.2	362
RA-126	ChulaCov	29	320	80	40	20	286.5	566.02	89.09	1450.4	1528
RA-126	ChulaCov	50	1280				3135.7	1471.36	97.24	21818.3	1004
RA-126	ChulaCov	112					269.97		96.5	4203.4	856
RA-126	ChulaCov	202					0		88.31	1003.6	578
RA-127	ChulaCov	29	1280	640	80	80	1553.74	875.47	97.36	27274.2	3386
RA-127	ChulaCov	50	2560				2923.91	1286.2	97.3	50104.3	1428
RA-127	ChulaCov	112					139.15		91.57	4008.9	756
RA-127	ChulaCov	202					2.54		63.96	705.7	450
RA-128	ChulaCov	29	640	160	20	40	3193.7	647.15	94.17	2258.9	824
RA-128	ChulaCov	50	320				1005.81	312.09	95.67	6422.4	56
RA-128	ChulaCov	112					0		84.18	715.1	188
RA-128	ChulaCov	202					784.83		96.73	25028.4	198
RA-131	ChulaCov	29	1280	160	80	80	1218.67	654.96	96.91	10314.5	1196
RA-131	ChulaCov	50	640				556.16	328.33	93.72	12814.6	78
RA-131	ChulaCov	112					76.04		92.13	2549.7	1290
RA-131	ChulaCov	202					0		68.37	602	78
RA-133	ChulaCov	29	640	1280	80	80	3982.51	1427.99	97.56	12989.5	2102
RA-133	ChulaCov	50	2560				2708.54	1693.81	97.17	26944.6	888
RA-133	ChulaCov	112					108.92		94.44	3752.2	344
RA-133	ChulaCov	202					0		77.44	791.1	170
RA-134	ChulaCov	29	640	160	20	40	900.04	334.36	93.68	9995.7	2078
RA-134	ChulaCov	50	1280				1031.99	1547.22	96.36	23258.7	706
RA-134	ChulaCov	112					144.01		93.56	5525	180
RA-134	ChulaCov	202					43.21		88.07	1909.3	564
RA-135	ChulaCov	29	2560	640	640	160	1261.41	449.43	97.21	24897.2	1308
RA-135	ChulaCov	50	1280				829.03	509.22	96.55	24708.8	634
RA-135	ChulaCov	112					154.32		95.95	5928.3	140
RA-135	ChulaCov	202					41.93		92.07	1748	120
RA-136	ChulaCov	29	1280	2560	160	160	4489.02	1411.85	97.36	30166.1
RA-136	ChulaCov	50	1280				1723.55	1614.93	96.42	26235.4
RA-136	ChulaCov	112					254.86		96.03	6309.7
RA-136	ChulaCov	202					43.24		89.54	1445.1
RA-137	ChulaCov	29	20	10	10	10	14.03	0.32	65.09	1332.7
RA-137	ChulaCov	50	160				7.18	0	85.93	4722.3
RA-137	ChulaCov	112					0		36.17	615.4
RA-137	ChulaCov	202					0		13.28	171.2
RA-138	ChulaCov	29	1280	640	160	80	1131.43	1224.56	97.66	20608
RA-138	ChulaCov	50	2560				1185.58	913.83	97.11	25045.2
RA-138	ChulaCov	112					154.23		96.03	4260.1
RA-138	ChulaCov	202					0		72.54	811.3
RA-139	ChulaCov	29	2560	640	640	80	2715.08	2769.1	95.87	8254.4
RA-139	ChulaCov	50	1280				575.29	1025.51	95.54	12524.9
RA-139	ChulaCov	112					101.72		92.13	2892.1
RA-142	ChulaCov	29	1280	640	80	40	900.26	168.08	97.16	9015.8
RA-142	ChulaCov	50	2560				795.2	580.16	96.98	17976.7
RA-142	ChulaCov	112					65.25		93.96	3251.2
RA-142	ChulaCov	202					0		77.11	694.6
RA-143	ChulaCov	29	20480	2560	640	640	7090.77	10150.3	97.26	41617.2
RA-143	ChulaCov	50	5120				2832.45	5859.51	96.86	37678.9
RA-143	ChulaCov	112					158.52		96.1	7715.8
RA-143	ChulaCov	202					50.04		93.79	1827.2
RA-144	ChulaCov	29	40	10	10	10	0	0	47.67	412.1
RA-144	ChulaCov	50	640				306.89	392.34	83.1	19442
RA-144	ChulaCov	112					74.17		80.76	4674.5
RA-144	ChulaCov	202					0		64.53	1100
RA-145	ChulaCov	29	5120	1280	1280	320	3573.74	1180.28	97.51	39115.2
RA-145	ChulaCov	50	2560				828.3	749.78	95.85	27077.8
RA-145	ChulaCov	112					115.82		87.84	3918.7
RA-145	ChulaCov	202					0		62.48	664.1
RA-146	ChulaCov	29	2560				577.89	81.47	96.26	8558.4
RA-146	ChulaCov	50	5120				678.79	100.74	95.73	8672.7
RA-146	ChulaCov	112					44.05		77.9	1437.4
RA-146	ChulaCov	202					0		41.97	344.2
RA-147	ChulaCov	29	10	10	10	10	565.53	0	82.22	1105.4
RA-147	ChulaCov	50	80				355.88	137.59	92.9	5335.7
RA-147	ChulaCov	112					0		74.88	1192.2
RA-148	ChulaCov	29	2560	640	160	320	2499.1	1344.05	97.21	44609.8
RA-148	ChulaCov	50	2560				1179.02	843.4	96.36	30363.5
RA-148	ChulaCov	112					135.03		93.24	4191.2
RA-149	ChulaCov	29	10240	1280	320	320	6709.14	1058.64	97.81	45086.6
RA-149	ChulaCov	50	2560				1953.64	1190.2	97.3	29978.3
RA-149	ChulaCov	112					230.94		96.03	4440.3
RA-149	ChulaCov	202					40.03		94.03	1331.4
